# Supplementary material for: Bis[dichlorido(5,5′-dimethyl-2,2′-bi­pyridine-κ2 N,N′)gold(III)] tetra­chlorido­aurate(III) dichloridooaurate(I)
Source: Acta Crystallogr Sect E Struct Rep Online. 2009 Feb 28;65(Pt 3):m335–6. doi: 10.1107/S1600536809006436 (PMC2968657; doi:10.1107/S1600536809006436)
Supplement: Supplementary file 1 [file e-65-0m335-sup1.cif]

##############################################################################
###                                                                        ###
###        Electronic paper (Acta Crystallographica Section E)             ###
###                                                                        ###
##############################################################################
#                                                                            #
# This CIF contains the data in a paper accepted for publication in Acta     #
# Crystallographica Section E. It conforms to the requirements of Notes      #
# for Authors for Section E, and has been peer reviewed under the auspices   #
# of the IUCr Commission on Journals.                                        #
#                                                                            #
# Full details of the Crystallographic Information File format               #
# are given in the paper "The Crystallographic Information File (CIF):       #
# a New Standard Archive File for Crystallography" by S. R. Hall, F. H.      #
# Allen and I. D. Brown [Acta Cryst. (1991), A47, 655-685].                  #
#                                                                            #
# The current version of the core CIF dictionary is obtainable from          #
# ftp://ftp.iucr.org/pub/cif_core.dic. The current version number is 2.4.    #
#                                                                            #
# Software is freely available for graphical display of the structure(s) in  #
# this CIF.  For information consult the CIF home page http://www.iucr.org/  #
# cif/home.html                                                              #
#                                                                            #
# This file may be used for bona fide research purposes within the           #
# scientific community so long as proper attribution is given to the journal # 
# article from which it was obtained.                                        #
#                                                                            #
##############################################################################
                                             
data_global
_audit_creation_method     'PLATON <TABLE ACC> option'
_journal_date_recd_electronic     2009-01-21
_journal_date_accepted     2009-02-21
_journal_name_full     'Acta Crystallographica, Section E'
_journal_year     2009
_journal_volume     65
_journal_issue      3
_journal_page_first     m335
_journal_page_last     m336
_journal_paper_category     QM
_journal_coeditor_code     HB2902
_publ_contact_author_name
; Dr. Mehmet Akkurt
;
_publ_contact_author_address
; Department of Physics
  Faculty of Arts and Sciences
  Erciyes University
  38039 Kayseri
  Turkey
;
_publ_contact_author_email     akkurt@erciyes.edu.tr
_publ_contact_author_fax     '+90-352-4374933'
_publ_contact_author_phone     '+90-352-4374901 ext. 33106'
_publ_section_title
;
Bis[dichlorido(5,5'-dimethyl-2,2'-bipyridine-\k^2^<i>N</i>,<i>N</i>')gold(III)]
tetrachloridoaurate(III) dichloridooaurate(I)
;
loop_
    _publ_author_name
    _publ_author_address
    'Selvi Karaca'
; Department of Physics
  Faculty of Arts and Sciences
  Erciyes University
  38039 Kayseri
  Turkey
;
    'Mehmet Akkurt'
; Department of Physics
  Faculty of Arts and Sciences
  Erciyes University
  38039 Kayseri
  Turkey
;
    'Nasser Safari'
;
Chemistry Department,
Shahid Beheshti University,
GC
Tehran,
Iran
;
    'Vahid Amani'
;
Chemistry Department,
Shahid Beheshti University,
GC
Tehran,
Iran
;
    'Orhan B\"uy\"ukg\"ung\"or'
;
   Department of Physics
   Faculty of Arts and Sciences
   Ondokuz May\?is University
   55139 Samsun
   Turkey
;
    'Anita Abedi'
;
Department of Chemistry,
North Tehran Branch,
Islamic Azad University,
Tehran,
Iran
;
data_I
_chemical_name_systematic
;
Bis[dichlorido(5,5'-dimethyl-2,2'-bipyridine-\k^2^<i>N</i>,<i>N</i>')gold(III)]
tetrachloridoaurate(III) dichloridooaurate(I)
;
_chemical_name_common     ?
_chemical_formula_moiety     '2(C12 H12 Au Cl2 N2 +), Au Cl4 -, Au Cl2 -'
_chemical_formula_sum     'C24 H24 Au4 Cl10 N4'
_chemical_formula_structural     ?
_chemical_formula_iupac     '[Au Cl2 (C12 H12 N2)]2 [Au Cl4] [Au Cl2]'
_chemical_formula_weight     1510.86
_chemical_melting_point     ?
_symmetry_cell_setting     triclinic
_symmetry_space_group_name_H-M     'P -1'
_symmetry_space_group_name_Hall     '-P 1'
loop_
    _symmetry_equiv_pos_site_id
    _symmetry_equiv_pos_as_xyz
    1 x,y,z
    2 -x,-y,-z
_cell_length_a     9.0698(4)
_cell_length_b     10.0886(4)
_cell_length_c     11.1678(5)
_cell_angle_alpha     91.155(4)
_cell_angle_beta     108.148(4)
_cell_angle_gamma     111.344(3)
_cell_volume     894.09(7)
_cell_formula_units_Z     1
_cell_measurement_reflns_used     16778
_cell_measurement_theta_min     1.94
_cell_measurement_theta_max     28.01
_cell_measurement_temperature     295(2)
_cell_special_details
;
;
_exptl_crystal_description     'prism'
_exptl_crystal_colour     'yellow'
_exptl_crystal_size_max     0.410
_exptl_crystal_size_mid     0.277
_exptl_crystal_size_min     0.080
_exptl_crystal_size_rad     ?
_exptl_crystal_density_diffrn     2.806
_exptl_crystal_density_meas     ?
_exptl_crystal_density_method     'Not Measured'
_exptl_crystal_F_000     682
loop_
    _exptl_crystal_face_index_h
    _exptl_crystal_face_index_k
    _exptl_crystal_face_index_l
    _exptl_crystal_face_perp_dist
    15 -20 -11 0.0662
    -1 1 1 0.0538
    -14 23 3 0.2822
    6 -26 11 0.2257
    -18 -3 1 0.1764
    23 -8 -5 0.3584
    27 -26 -23 0.0784
    7 -8 -15 0.1290
    -17 12 12 0.1032
    -11 0 18 0.2064
    30 1 -24 0.3444
    -16 10 25 0.1342
_exptl_absorpt_coefficient_mu     17.129
_exptl_absorpt_correction_type     integration
_exptl_absorpt_process_details     '(X-RED32; Stoe & Cie, 2002)'
_exptl_absorpt_correction_T_min     0.054
_exptl_absorpt_correction_T_max     0.341
_exptl_special_details
;
;
_diffrn_ambient_temperature     295(2)
_diffrn_radiation_type     'Mo K\a'
_diffrn_radiation_wavelength     0.71073
_diffrn_radiation_monochromator     'plane graphite'
_diffrn_measurement_device_type     'Stoe IPDS-2'
_diffrn_measurement_device     '2-circle goniometer'
_diffrn_measurement_method     \w
_diffrn_detector_area_resol_mean     6.67
_diffrn_reflns_number     9898
_diffrn_reflns_av_R_equivalents     0.0594
_diffrn_reflns_av_sigmaI/netI     0.0475
_diffrn_reflns_theta_min     1.94
_diffrn_reflns_theta_max     26.50
_diffrn_reflns_theta_full     26.50
_diffrn_measured_fraction_theta_max     0.984
_diffrn_measured_fraction_theta_full     0.984
_diffrn_reflns_limit_h_min     -10
_diffrn_reflns_limit_h_max     11
_diffrn_reflns_limit_k_min     -12
_diffrn_reflns_limit_k_max     12
_diffrn_reflns_limit_l_min     -14
_diffrn_reflns_limit_l_max     14
_diffrn_reflns_reduction_process
;
;
_diffrn_standards_number     0
_diffrn_standards_interval_count     .
_diffrn_standards_interval_time     .
_diffrn_standards_decay_%     ?
_refine_special_details
;
Refinement on <i>F</i>^2^ for ALL reflections except those flagged by the user
for potential systematic errors. Weighted <i>R</i>-factors <i>wR</i> and all
goodnesses of fit <i>S</i> are based on <i>F</i>^2^, conventional
<i>R</i>-factors <i>R</i> are based on <i>F</i>, with <i>F</i> set to zero for
negative <i>F</i>^2^. The observed criterion of <i>F</i>^2^ > \s(<i>F</i>^2^)
is used only for calculating -<i>R</i>-factor-obs <i>etc</i>. and is not
relevant to the choice of reflections for refinement. <i>R</i>-factors based
on <i>F</i>^2^ are statistically about twice as large as those based on
<i>F</i>, and <i>R</i>-factors based on ALL data will be even larger.
;
_reflns_number_total     3651
_reflns_number_gt     3193
_reflns_threshold_expression     I>2\s(I)
_refine_ls_structure_factor_coef     Fsqd
_refine_ls_matrix_type     full
_refine_ls_R_factor_all     0.0476
_refine_ls_R_factor_gt     0.0416
_refine_ls_wR_factor_gt     0.1080
_refine_ls_wR_factor_ref     0.1119
_refine_ls_goodness_of_fit_ref     1.050
_refine_ls_restrained_S_all     1.050
_refine_ls_number_reflns     3651
_refine_ls_number_parameters     191
_refine_ls_number_restraints     0
_refine_ls_number_constraints     ?
_refine_ls_hydrogen_treatment     constr
_refine_ls_weighting_scheme     'calc'
_refine_ls_weighting_details
          'calc w=1/[\s^2^(Fo^2^)+(0.0703P)^2^+0.309P] where P=(Fo^2^+2Fc^2^)/3'
_atom_sites_solution_hydrogens     'geom'
_atom_sites_solution_primary     'direct'
_atom_sites_solution_secondary     'difmap'
_refine_ls_shift/su_max     0.001
_refine_ls_shift/su_mean     0.000
_refine_diff_density_max     1.637
_refine_diff_density_min     -1.909
_refine_ls_extinction_method     'SHELXL97 (Sheldrick, 2008)'
_refine_ls_extinction_coef     0.0042(5)
_refine_ls_extinction_expression
                                 'Fc^*^=KFc[1+0.001XFc^2^\L^3^/sin(2\q)]^-1/4^'
_refine_ls_abs_structure_details     ?
_refine_ls_abs_structure_Flack     .
loop_
    _atom_type_symbol
    _atom_type_description
    _atom_type_scat_dispersion_real
    _atom_type_scat_dispersion_imag
    _atom_type_scat_source
    N N 0.0061 0.0033 'International Tables Vol C Tables 4.2.6.8 and 6.1.1.4'
    Cl Cl 0.1484 0.1585 'International Tables Vol C Tables 4.2.6.8 and 6.1.1.4'
    Au Au -2.0133 8.8022 'International Tables Vol C Tables 4.2.6.8 and 6.1.1.4'
    H H 0.0000 0.0000 'International Tables Vol C Tables 4.2.6.8 and 6.1.1.4'
    C C 0.0033 0.0016 'International Tables Vol C Tables 4.2.6.8 and 6.1.1.4'
_computing_data_collection     'X-AREA (Stoe & Cie, 2002)'
_computing_cell_refinement     'X-AREA (Stoe & Cie, 2002)'
_computing_data_reduction     'X-RED32 (Stoe & Cie, 2002)'
_computing_structure_solution     'SIR97 (Altomare <i>et al.</i>,  1999)'
_computing_structure_refinement     'SHELXL97 (Sheldrick, 2008)'
_computing_molecular_graphics     'ORTEP-3 for Windows (Farrugia, 1997)'
_computing_publication_material     'WinGX (Farrugia, 1999)'
loop_
    _atom_site_type_symbol
    _atom_site_label
    _atom_site_fract_x
    _atom_site_fract_y
    _atom_site_fract_z
    _atom_site_U_iso_or_equiv
    _atom_site_thermal_displace_type
    _atom_site_calc_flag
    _atom_site_refinement_flags
    _atom_site_occupancy
    Au Au1 1.23403(3) 0.77774(3) 0.26312(3) 0.05440(10)
                                                      Uani . . 1.000
    Cl Cl1 1.2859(3) 0.5914(3) 0.1987(3) 0.0790(9) Uani . . 1.000
    Cl Cl2 1.5117(3) 0.9173(3) 0.3196(3) 0.0782(9) Uani . . 1.000
    N N1 0.9831(9) 0.6658(8) 0.2201(7) 0.060(2) Uani . . 1.000
    N N2 1.1693(8) 0.9371(7) 0.3140(6) 0.0528(19) Uani . . 1.000
    C C1 0.9039(11) 0.5243(9) 0.1758(9) 0.066(3) Uani . . 1.000
    C C2 0.7317(12) 0.4506(10) 0.1500(9) 0.069(3) Uani . . 1.000
    C C3 0.6467(11) 0.5303(11) 0.1758(10) 0.076(3) Uani . . 1.000
    C C4 0.7298(11) 0.6737(11) 0.2244(10) 0.074(3) Uani . . 1.000
    C C5 0.8990(11) 0.7414(9) 0.2443(8) 0.060(3) Uani . . 1.000
    C C6 0.6455(15) 0.2922(11) 0.1035(13) 0.093(4) Uani . . 1.000
    C C7 1.0005(10) 0.8939(9) 0.2956(8) 0.056(3) Uani . . 1.000
    C C8 0.9407(12) 0.9933(11) 0.3240(10) 0.069(3) Uani . . 1.000
    C C9 1.0501(13) 1.1320(11) 0.3714(11) 0.076(3) Uani . . 1.000
    C C10 1.2194(13) 1.1753(9) 0.3894(10) 0.070(3) Uani . . 1.000
    C C11 1.2737(11) 1.0742(9) 0.3607(8) 0.060(3) Uani . . 1.000
    C C12 1.3426(14) 1.3307(10) 0.4439(12) 0.082(4) Uani . . 1.000
    Au Au2 0.00000 0.00000 0.00000 0.0681(2) Uani . . 1.000
    Cl Cl3 0.2497(5) -0.0056(5) 0.0129(5) 0.1187(16) Uani . . 1.000
    Cl Cl4 0.1272(6) 0.2391(3) 0.0717(3) 0.1093(12) Uani . . 1.000
    Au Au3 1.00000 0.50000 0.50000 0.0654(2) Uani . . 1.000
    Cl Cl5 1.2288(4) 0.7061(3) 0.5439(3) 0.0836(7) Uiso . . 1.000
    H H1 0.96620 0.47370 0.16190 0.0790 Uiso calc R 1.000
    H H3 0.53150 0.48610 0.16010 0.0910 Uiso calc R 1.000
    H H4 0.67160 0.72540 0.24380 0.0880 Uiso calc R 1.000
    H H6A 0.62170 0.24230 0.17190 0.1400 Uiso calc R 1.000
    H H6B 0.71750 0.25990 0.07430 0.1400 Uiso calc R 1.000
    H H6C 0.54210 0.27280 0.03460 0.1400 Uiso calc R 1.000
    H H8 0.82660 0.96600 0.31100 0.0820 Uiso calc R 1.000
    H H9 1.00990 1.19880 0.39200 0.0910 Uiso calc R 1.000
    H H11 1.38780 1.10100 0.37400 0.0730 Uiso calc R 1.000
    H H12A 1.38440 1.34120 0.53520 0.1240 Uiso calc R 1.000
    H H12B 1.28570 1.39460 0.41790 0.1240 Uiso calc R 1.000
    H H12C 1.43510 1.35400 0.41270 0.1240 Uiso calc R 1.000
loop_
    _atom_site_aniso_label
    _atom_site_aniso_U_11
    _atom_site_aniso_U_22
    _atom_site_aniso_U_33
    _atom_site_aniso_U_12
    _atom_site_aniso_U_13
    _atom_site_aniso_U_23
    Au1 0.0476(2) 0.0555(2) 0.0651(2) 0.02460(10)
                                                0.02060(10)
                                                          0.00690(10)
    Cl1 0.0748(14) 0.0681(12) 0.1089(19) 0.0387(10) 0.0390(13) 0.0006(12)
    Cl2 0.0476(10) 0.0728(13) 0.113(2) 0.0220(9) 0.0284(11) 0.0031(13)
    N1 0.053(3) 0.062(4) 0.059(4) 0.019(3) 0.017(3) 0.002(3)
    N2 0.051(3) 0.060(3) 0.053(4) 0.025(3) 0.021(3) 0.009(3)
    C1 0.062(5) 0.057(4) 0.074(6) 0.015(4) 0.027(4) 0.002(4)
    C2 0.067(5) 0.066(5) 0.062(5) 0.015(4) 0.022(4) 0.000(4)
    C3 0.051(5) 0.080(6) 0.079(6) 0.007(4) 0.023(4) 0.003(5)
    C4 0.043(4) 0.072(5) 0.091(7) 0.007(4) 0.021(4) 0.005(5)
    C5 0.057(4) 0.066(5) 0.061(5) 0.025(4) 0.025(4) 0.011(4)
    C6 0.077(7) 0.072(6) 0.107(9) 0.005(5) 0.031(6) -0.010(6)
    C7 0.050(4) 0.062(4) 0.060(5) 0.028(3) 0.018(3) 0.006(4)
    C8 0.061(5) 0.078(5) 0.079(6) 0.036(4) 0.030(4) 0.012(5)
    C9 0.085(6) 0.071(5) 0.094(7) 0.047(5) 0.040(5) 0.009(5)
    C10 0.084(6) 0.054(4) 0.071(6) 0.027(4) 0.026(5) 0.011(4)
    C11 0.060(5) 0.060(4) 0.062(5) 0.031(4) 0.014(4) 0.006(4)
    C12 0.087(7) 0.057(5) 0.103(8) 0.031(4) 0.029(6) 0.007(5)
    Au2 0.0810(3) 0.0527(3) 0.0547(3) 0.0170(2) 0.0130(2) 0.0067(2)
    Cl3 0.098(2) 0.133(3) 0.127(3) 0.052(2) 0.033(2) 0.018(2)
    Cl4 0.160(3) 0.0549(12) 0.0797(18) 0.0144(15) 0.0305(19) 0.0013(11)
    Au3 0.0724(3) 0.0670(3) 0.0672(3) 0.0335(2) 0.0296(2) 0.0161(2)
_geom_special_details
;
Bond distances, angles <i>etc</i>. have been calculated using the rounded
fractional coordinates. All su's are estimated from the variances of the
(full) variance-covariance matrix. The cell e.s.d.'s are taken into account in
the estimation of distances, angles and torsion angles
;
loop_
    _geom_bond_atom_site_label_1
    _geom_bond_atom_site_label_2
    _geom_bond_site_symmetry_1
    _geom_bond_site_symmetry_2
    _geom_bond_distance
    _geom_bond_publ_flag
    Au1 N1 . . 2.028(9) yes
    Au1 N2 . . 2.027(7) yes
    Au1 Cl1 . . 2.252(3) yes
    Au1 Cl2 . . 2.262(3) yes
    Au2 Cl4 . 2_555 2.261(3) no
    Au2 Cl3 . 2_555 2.246(5) no
    Au2 Cl3 . . 2.246(5) yes
    Au2 Cl4 . . 2.261(3) yes
    Au3 Cl5 . 2_766 2.248(3) no
    Au3 Cl5 . . 2.248(3) yes
    N1 C1 . . 1.343(12) n
    N1 C5 . . 1.334(13) n
    N2 C7 . . 1.375(13) n
    N2 C11 . . 1.339(11) n
    C1 C2 . . 1.393(15) no
    C2 C3 . . 1.380(16) no
    C2 C6 . . 1.496(14) no
    C3 C4 . . 1.369(15) no
    C4 C5 . . 1.375(15) no
    C5 C7 . . 1.466(12) no
    C7 C8 . . 1.375(15) no
    C8 C9 . . 1.362(15) no
    C9 C10 . . 1.380(18) no
    C10 C11 . . 1.355(15) no
    C10 C12 . . 1.530(14) no
    C1 H1 . . 0.9300 no
    C3 H3 . . 0.9300 no
    C4 H4 . . 0.9300 no
    C6 H6B . . 0.9600 no
    C6 H6A . . 0.9600 no
    C6 H6C . . 0.9600 no
    C8 H8 . . 0.9300 no
    C9 H9 . . 0.9300 no
    C11 H11 . . 0.9300 no
    C12 H12C . . 0.9600 no
    C12 H12A . . 0.9600 no
    C12 H12B . . 0.9600 no
loop_
    _geom_contact_atom_site_label_1
    _geom_contact_atom_site_label_2
    _geom_contact_distance
    _geom_contact_site_symmetry_1
    _geom_contact_site_symmetry_2
    _geom_contact_publ_flag
    Au1 Cl3 3.588(5) . 1_665 no
    Au1 Cl5 3.243(3) . . no
    Au2 C7 3.490(8) . 2_665 no
    Au2 C7 3.490(8) . 1_445 no
    Au3 C1 3.486(9) . . no
    Au3 C1 3.486(9) . 2_766 no
    Cl1 Cl4 3.394(4) . 1_655 no
    Cl1 N1 3.173(9) . . no
    Cl1 C1 3.203(11) . . no
    Cl1 Cl2 3.166(4) . . no
    Cl1 C3 3.625(12) . 1_655 no
    Cl2 N2 3.165(9) . . no
    Cl2 C11 3.233(11) . . no
    Cl2 Cl1 3.166(4) . . no
    Cl2 C11 3.476(9) . 2_876 no
    Cl2 Cl5 3.650(4) . 2_876 no
    Cl3 C6 3.564(14) . . no
    Cl3 C8 3.644(12) . 2_665 no
    Cl3 Cl4 3.185(7) . . no
    Cl3 Au1 3.588(5) . 1_445 no
    Cl3 Cl4 3.188(7) . 2_555 no
    Cl4 Cl3 3.188(7) . 2_555 no
    Cl4 C10 3.513(11) . 1_445 no
    Cl4 C5 3.477(9) . 2_665 no
    Cl4 Cl3 3.185(7) . . no
    Cl4 Cl1 3.394(4) . 1_455 no
    Cl4 N1 3.367(8) . 2_665 no
    Cl5 Au1 3.243(3) . . no
    Cl5 Cl2 3.650(4) . 2_876 no
    Cl1 H4 3.1200 . 1_655 no
    Cl1 H1 2.5900 . . no
    Cl1 H3 2.9300 . 1_655 no
    Cl2 H8 2.7500 . 1_655 no
    Cl2 H11 2.6400 . . no
    Cl2 H4 3.0500 . 1_655 no
    Cl3 H6C 3.0200 . . no
    Cl3 H6B 2.8700 . 2_655 no
    Cl5 H11 3.1200 . 2_876 no
    Cl5 H6A 2.9900 . 2_766 no
    Cl5 H9 2.9300 . 2_776 no
    N1 Cl4 3.367(8) . 2_665 no
    N1 N2 2.619(10) . . no
    N1 C7 2.368(12) . . no
    N1 Cl1 3.173(9) . . no
    N2 Cl2 3.165(9) . . no
    N2 N1 2.619(10) . . no
    N2 C5 2.396(12) . . no
    C1 Au3 3.486(9) . . no
    C1 Au3 3.486(9) . . no
    C3 Cl1 3.625(12) . 1_455 no
    C5 Cl4 3.477(9) . 2_665 no
    C6 Cl3 3.564(14) . . no
    C7 Au2 3.490(8) . 2_665 no
    C7 Au2 3.490(8) . 1_665 no
    C8 Cl3 3.644(12) . 2_665 no
    C10 Cl4 3.513(11) . 1_665 no
    C11 Cl2 3.476(9) . 2_876 no
    C12 C12 3.448(15) . 2_886 no
    C4 H8 2.8100 . . no
    C8 H4 2.7900 . . no
    H1 Cl1 2.5900 . . no
    H1 H6B 2.3900 . . no
    H3 Cl1 2.9300 . 1_455 no
    H3 H6C 2.5900 . . no
    H4 C8 2.7900 . . no
    H4 Cl1 3.1200 . 1_455 no
    H4 Cl2 3.0500 . 1_455 no
    H4 H8 2.2800 . . no
    H6A Cl5 2.9900 . 2_766 no
    H6B H1 2.3900 . . no
    H6B Cl3 2.8700 . 2_655 no
    H6C H3 2.5900 . . no
    H6C Cl3 3.0200 . . no
    H8 H4 2.2800 . . no
    H8 C4 2.8100 . . no
    H8 Cl2 2.7500 . 1_455 no
    H9 H12B 2.4800 . . no
    H9 Cl5 2.9300 . 2_776 no
    H11 Cl2 2.6400 . . no
    H11 H12C 2.4300 . . no
    H11 Cl5 3.1200 . 2_876 no
    H12B H9 2.4800 . . no
    H12C H11 2.4300 . . no
loop_
    _geom_angle_atom_site_label_1
    _geom_angle_atom_site_label_2
    _geom_angle_atom_site_label_3
    _geom_angle_site_symmetry_1
    _geom_angle_site_symmetry_2
    _geom_angle_site_symmetry_3
    _geom_angle
    _geom_angle_publ_flag
    Cl1 Au1 Cl2 . . . 89.07(11) n
    Cl1 Au1 N1 . . . 95.5(2) n
    Cl1 Au1 N2 . . . 175.8(2) n
    Cl2 Au1 N1 . . . 175.3(2) n
    Cl2 Au1 N2 . . . 95.0(2) n
    N1 Au1 N2 . . . 80.5(3) n
    Cl3 Au2 Cl4 2_555 . 2_555 89.95(19) n
    Cl3 Au2 Cl4 . . 2_555 90.05(19) n
    Cl3 Au2 Cl4 . . . 89.95(19) n
    Cl3 Au2 Cl3 . . 2_555 180.00 n
    Cl3 Au2 Cl4 2_555 . . 90.05(19) n
    Cl4 Au2 Cl4 . . 2_555 180.00 n
    Cl5 Au3 Cl5 . . 2_766 180.00 n
    Au1 N1 C1 . . . 124.0(7) n
    Au1 N1 C5 . . . 115.3(6) n
    C1 N1 C5 . . . 120.7(9) n
    Au1 N2 C11 . . . 126.2(7) n
    Au1 N2 C7 . . . 113.9(5) n
    C7 N2 C11 . . . 120.0(8) n
    N1 C1 C2 . . . 122.3(10) n
    C3 C2 C6 . . . 121.8(11) no
    C1 C2 C3 . . . 116.3(9) no
    C1 C2 C6 . . . 121.8(10) no
    C2 C3 C4 . . . 120.9(10) no
    C3 C4 C5 . . . 120.1(10) no
    N1 C5 C4 . . . 119.7(8) n
    N1 C5 C7 . . . 115.4(9) n
    C4 C5 C7 . . . 124.8(9) no
    N2 C7 C5 . . . 115.0(8) n
    N2 C7 C8 . . . 119.3(8) n
    C5 C7 C8 . . . 125.8(9) no
    C7 C8 C9 . . . 119.4(11) no
    C8 C9 C10 . . . 121.3(11) no
    C11 C10 C12 . . . 121.1(11) no
    C9 C10 C11 . . . 117.6(9) no
    C9 C10 C12 . . . 121.3(10) no
    N2 C11 C10 . . . 122.5(10) n
    C2 C1 H1 . . . 119.00 no
    N1 C1 H1 . . . 119.00 no
    C2 C3 H3 . . . 120.00 no
    C4 C3 H3 . . . 120.00 no
    C3 C4 H4 . . . 120.00 no
    C5 C4 H4 . . . 120.00 no
    C2 C6 H6A . . . 109.00 no
    C2 C6 H6B . . . 109.00 no
    C2 C6 H6C . . . 109.00 no
    H6B C6 H6C . . . 109.00 no
    H6A C6 H6B . . . 109.00 no
    H6A C6 H6C . . . 109.00 no
    C7 C8 H8 . . . 120.00 no
    C9 C8 H8 . . . 120.00 no
    C10 C9 H9 . . . 119.00 no
    C8 C9 H9 . . . 119.00 no
    N2 C11 H11 . . . 119.00 no
    C10 C11 H11 . . . 119.00 no
    C10 C12 H12A . . . 110.00 no
    C10 C12 H12B . . . 109.00 no
    C10 C12 H12C . . . 109.00 no
    H12A C12 H12B . . . 109.00 no
    H12A C12 H12C . . . 109.00 no
    H12B C12 H12C . . . 109.00 no
loop_
    _geom_torsion_atom_site_label_1
    _geom_torsion_atom_site_label_2
    _geom_torsion_atom_site_label_3
    _geom_torsion_atom_site_label_4
    _geom_torsion_site_symmetry_1
    _geom_torsion_site_symmetry_2
    _geom_torsion_site_symmetry_3
    _geom_torsion_site_symmetry_4
    _geom_torsion
    _geom_torsion_publ_flag
    Cl1 Au1 N1 C1 . . . . 3.4(7) no
    N2 Au1 N1 C1 . . . . -177.7(8) no
    Cl1 Au1 N1 C5 . . . . -179.5(6) no
    N2 Au1 N1 C5 . . . . -0.7(6) no
    Cl2 Au1 N2 C7 . . . . -179.0(5) no
    N1 Au1 N2 C7 . . . . 0.0(6) no
    Cl2 Au1 N2 C11 . . . . 1.5(7) no
    N1 Au1 N2 C11 . . . . -179.5(7) no
    Au1 N1 C1 C2 . . . . 178.6(7) no
    C5 N1 C1 C2 . . . . 1.7(14) no
    Au1 N1 C5 C4 . . . . -176.8(7) no
    C1 N1 C5 C4 . . . . 0.4(13) no
    Au1 N1 C5 C7 . . . . 1.2(10) no
    C1 N1 C5 C7 . . . . 178.4(8) no
    Au1 N2 C11 C10 . . . . 178.3(7) no
    C7 N2 C11 C10 . . . . -1.1(13) no
    Au1 N2 C7 C8 . . . . -178.6(7) no
    Au1 N2 C7 C5 . . . . 0.6(9) no
    C11 N2 C7 C5 . . . . -179.9(7) no
    C11 N2 C7 C8 . . . . 0.9(12) no
    N1 C1 C2 C3 . . . . -1.7(14) no
    N1 C1 C2 C6 . . . . -178.6(10) no
    C6 C2 C3 C4 . . . . 176.7(10) no
    C1 C2 C3 C4 . . . . -0.2(15) no
    C2 C3 C4 C5 . . . . 2.1(16) no
    C3 C4 C5 C7 . . . . 180.0(9) no
    C3 C4 C5 N1 . . . . -2.2(14) no
    C4 C5 C7 N2 . . . . 176.7(8) no
    C4 C5 C7 C8 . . . . -4.2(15) no
    N1 C5 C7 N2 . . . . -1.2(11) no
    N1 C5 C7 C8 . . . . 177.9(9) no
    C5 C7 C8 C9 . . . . 180.0(9) no
    N2 C7 C8 C9 . . . . -0.9(14) no
    C7 C8 C9 C10 . . . . 1.1(16) no
    C8 C9 C10 C11 . . . . -1.3(16) no
    C8 C9 C10 C12 . . . . -179.4(10) no
    C12 C10 C11 N2 . . . . 179.4(9) no
    C9 C10 C11 N2 . . . . 1.3(14) no
loop_
    _geom_hbond_atom_site_label_D
    _geom_hbond_atom_site_label_H
    _geom_hbond_atom_site_label_A
    _geom_hbond_site_symmetry_A
    _geom_hbond_distance_DH
    _geom_hbond_distance_HA
    _geom_hbond_distance_DA
    _geom_hbond_angle_DHA
    _geom_hbond_publ_flag
    C1 H1 Cl1 . 0.93 2.59 3.203(11) 124 yes
    C8 H8 Cl2 1_455 0.93 2.75 3.666(12) 169 yes
    C11 H11 Cl2 . 0.93 2.64 3.233(11) 122 yes
