# Supplementary material for: Bis[dichlorido(5,5′-dimethyl-2,2′-bi­pyridine-κ2 N,N′)gold(III)] tetra­chlorido­aurate(III) dichloridooaurate(I)
Source: Acta Crystallogr Sect E Struct Rep Online. 2009 Feb 28;65(Pt 3):m335–6. doi: 10.1107/S1600536809006436 (PMC2968657; doi:10.1107/S1600536809006436)
Supplement: Supplementary file 2 [file e-65-0m335-Isup2.hkl]

#
# h,k,l, Fc-squared, Fo-squared, sigma(Fo-squared) and status flag
#
data_I
_shelx_title ' MAKKURT99'
_shelx_refln_list_code          4
_shelx_F_calc_maximum      288.02
_exptl_crystal_F_000       682.00
_reflns_d_resolution_high  0.7965
 
loop_
 _symmetry_equiv_pos_as_xyz
 'x, y, z'
 '-x, -y, -z'
 
_cell_length_a     9.0698
_cell_length_b    10.0886
_cell_length_c    11.1678
_cell_angle_alpha  91.155
_cell_angle_beta  108.148
_cell_angle_gamma 111.344
 
_shelx_F_squared_multiplier     1.000
 
loop_
 _refln_index_h
 _refln_index_k
 _refln_index_l
 _refln_F_squared_calc
 _refln_F_squared_meas
 _refln_F_squared_sigma
 _refln_observed_status
   1   0   0    36359.27    42030.09   1512.73 o
   2   0   0     3198.32     3382.64    171.35 o
   3   0   0     5956.12     5637.00     47.24 o
   4   0   0    48678.88    49384.48   3226.29 o
   5   0   0     6553.23     6087.32    281.25 o
   6   0   0       56.13       63.53     12.12 o
   7   0   0       16.56        2.33     12.65 o
   8   0   0     3000.44     3503.52    238.89 o
   9   0   0      807.85      894.55     38.07 o
 -10   1   0      439.31      454.28     42.59 o
  -9   1   0      308.45      363.30     31.15 o
  -8   1   0     1113.86     1193.02     86.48 o
  -7   1   0      602.11      615.08     39.88 o
  -6   1   0     2454.33     2296.42    115.56 o
  -5   1   0     4934.44     4391.69    196.78 o
  -4   1   0     7547.34     6593.61    342.60 o
  -3   1   0    11605.90    10735.19    254.13 o
  -2   1   0      219.75      289.91     18.83 o
  -1   1   0    16687.76    18426.20    187.79 o
   0   1   0     2509.53     2530.22     27.89 o
   1   1   0    20931.77    20724.49   1233.93 o
   2   1   0       18.98       30.23      8.51 o
   3   1   0    31811.48    30764.75    469.93 o
   4   1   0       75.39      104.49     13.32 o
   5   1   0     5065.61     4983.94    477.07 o
   6   1   0     1111.00     1031.29    122.48 o
   7   1   0     1968.14     2293.81     87.32 o
   8   1   0      232.44      274.52     18.83 o
   9   1   0      121.41      127.91     14.81 o
 -10   2   0      139.00      113.14     42.97 o
  -9   2   0      449.69      419.65     23.97 o
  -7   2   0     7355.09     6934.90    329.11 o
  -6   2   0     7175.81     6396.00    261.44 o
  -5   2   0       96.47      114.99     18.66 o
  -4   2   0     2107.86     1927.11     50.40 o
  -3   2   0    27940.71    24631.88    913.61 o
  -2   2   0    57481.21    55397.57   6007.76 o
  -1   2   0     8580.37     8339.27    162.53 o
   0   2   0      256.18      318.97     11.90 o
   1   2   0     9692.34     9253.29     79.50 o
   2   2   0    50501.50    50051.78   1577.77 o
   3   2   0    10750.67    10943.10    131.12 o
   4   2   0       20.01       13.18      9.15 o
   5   2   0      297.90      263.73     23.96 o
   6   2   0     7415.68     8696.54    253.40 o
   8   2   0       47.71       86.79     17.56 o
   9   2   0       31.55       39.91     12.83 o
 -10   3   0      417.22      363.28     34.41 o
  -9   3   0       38.06       69.68     29.62 o
  -8   3   0     3073.20     2734.10     47.79 o
  -7   3   0      460.95      429.20     26.85 o
  -6   3   0     4318.62     4303.74     65.02 o
  -5   3   0     3043.89     2668.67     29.85 o
  -3   3   0     4776.47     3911.41    305.40 o
  -2   3   0      231.68      235.41     14.48 o
  -1   3   0     5463.02     4965.02     58.53 o
   0   3   0      244.56      246.90     12.24 o
   1   3   0     6996.51     6654.69     28.46 o
   2   3   0      910.04      887.15     12.63 o
   3   3   0     7486.84     7572.20     91.03 o
   4   3   0      255.83      240.61      9.46 o
   5   3   0     2806.70     2827.59     77.50 o
   6   3   0      121.26      136.13     13.16 o
   7   3   0      774.42      948.76     76.63 o
   8   3   0      152.07      136.99     18.22 o
 -10   4   0       28.63       33.73     22.63 o
  -9   4   0     3501.47     3773.76    169.67 o
  -8   4   0     1409.63     1421.82     55.94 o
  -7   4   0      529.26      398.65     62.77 o
  -6   4   0       79.61       69.94     16.55 o
  -5   4   0    25351.55    20808.01   1423.31 o
  -4   4   0    17265.20    15436.13    371.93 o
  -3   4   0      253.11      303.26     15.28 o
  -2   4   0      322.02      299.77     12.75 o
  -1   4   0    43416.39    43737.66    427.40 o
   0   4   0    43173.16    45816.77    716.72 o
   1   4   0     3880.98     3706.25     45.09 o
   2   4   0       70.16       68.06      8.28 o
   3   4   0     6406.65     6272.78    151.47 o
   4   4   0     5466.14     5440.17    162.60 o
   5   4   0      317.89      416.10     25.95 o
   6   4   0       47.89       57.70     20.79 o
   7   4   0      108.77      122.99     12.26 o
   8   4   0      508.48      533.90     16.99 o
 -10   5   0     1041.62     1001.73     32.42 o
  -9   5   0        0.87       36.01     25.80 o
  -8   5   0      601.30      591.05     56.21 o
  -7   5   0       10.65       14.03     18.03 o
  -6   5   0     9546.96     9299.34    511.68 o
  -5   5   0     1427.58     1283.11     88.88 o
  -4   5   0     5406.00     5135.88    195.89 o
  -3   5   0     4472.06     4192.83    119.52 o
  -2   5   0     9550.77     8833.35    104.70 o
  -1   5   0     2611.52     2712.17    257.12 o
   0   5   0     2831.17     2326.68    106.68 o
   1   5   0     5395.08     4955.82    160.92 o
   2   5   0     3746.02     3577.20     61.65 o
   3   5   0     2554.66     2394.54     61.96 o
   4   5   0      376.38      391.10     11.34 o
   5   5   0     1383.27     1438.40     76.02 o
   6   5   0       39.39       30.31     20.00 o
   7   5   0      144.02      124.08     14.39 o
 -10   6   0       31.81       52.35     26.32 o
  -9   6   0       40.61       53.31     26.52 o
  -8   6   0      875.22      958.60     32.79 o
  -7   6   0     5468.30     6148.00    174.36 o
  -6   6   0     1023.70     1017.64     66.63 o
  -5   6   0      175.44      149.32     15.64 o
  -4   6   0     2048.21     2038.55     21.74 o
  -3   6   0    24887.75    24463.89    408.96 o
  -2   6   0     9764.87     8932.74    259.21 o
  -1   6   0      394.04      625.99     90.04 o
   0   6   0      266.56      287.64     19.07 o
   1   6   0    12029.01    11689.93    131.96 o
   2   6   0     6253.38     6346.16     90.83 o
   3   6   0      604.18      628.04     12.24 o
   4   6   0       11.85       20.53      8.94 o
   5   6   0     1523.55     1585.43     88.62 o
   6   6   0      712.90      768.82     73.64 o
 -10   7   0      170.68      176.62     36.27 o
  -9   7   0      449.03      536.15     35.99 o
  -8   7   0     1568.60     1580.13     35.44 o
  -7   7   0      156.35      163.56     19.33 o
  -6   7   0      847.29      888.22     38.68 o
  -5   7   0       85.86      108.65     13.54 o
  -4   7   0     2444.90     2532.93     80.60 o
  -3   7   0        1.00       20.34     14.01 o
  -2   7   0      972.55      977.90     17.18 o
  -1   7   0      566.48      869.40     89.20 o
   0   7   0     2158.31     2126.10     19.72 o
   1   7   0      191.47      192.36     12.61 o
   2   7   0     1362.93     1449.98     35.61 o
   3   7   0     1276.77     1320.23     28.95 o
   4   7   0      301.46      280.95     17.98 o
   5   7   0      105.72      124.76     11.61 o
 -10   8   0      797.02      804.88     53.16 o
  -9   8   0     1290.64     1387.22    157.09 o
  -8   8   0       11.66        3.92     24.47 o
  -7   8   0       76.47       87.70     29.17 o
  -6   8   0     2895.05     3079.19     66.85 o
  -5   8   0     6619.97     6525.71    124.72 o
  -4   8   0      303.38      314.00     13.88 o
  -3   8   0        5.66        0.67     14.12 o
  -2   8   0     3709.80     3455.81    103.45 o
  -1   8   0     7870.83     7435.26    272.86 o
   0   8   0     2238.37     2155.09     40.71 o
   1   8   0      470.80      425.83     22.51 o
   2   8   0      403.38      399.69     17.50 o
   3   8   0     1845.06     1944.93     73.05 o
   4   8   0      545.81      499.10     12.84 o
   5   8   0        0.11       -0.39     12.98 o
 -10   9   0      231.16      220.48     41.50 o
  -9   9   0      206.94      250.20     48.10 o
  -8   9   0      478.35      459.27     28.79 o
  -7   9   0      830.02      783.45     23.94 o
  -6   9   0     1298.95     1453.90     44.81 o
  -5   9   0      318.02      309.52     22.77 o
  -4   9   0     2010.82     2014.15     72.55 o
  -3   9   0       39.67       57.65     23.25 o
  -2   9   0      649.14      585.85     34.21 o
  -1   9   0      484.20      441.54     18.41 o
   0   9   0     1596.33     1581.38     31.15 o
   1   9   0        8.57       20.43     12.35 o
   2   9   0      370.43      420.70     11.94 o
   3   9   0        2.57        0.43     10.79 o
   4   9   0      208.20      175.82     14.30 o
  -9  10   0        1.08        2.66     27.30 o
  -8  10   0     1482.92     1387.65    210.61 o
  -7  10   0     1540.77     1569.48     91.78 o
  -6  10   0        9.09       21.90     17.51 o
  -5  10   0       42.56       75.25     15.20 o
  -4  10   0     3106.73     3214.85     80.70 o
  -3  10   0     4189.47     4117.97    212.41 o
  -2  10   0      264.97      211.87     20.66 o
  -1  10   0       34.77       67.98     16.07 o
   0  10   0      821.71      868.94     23.43 o
   1  10   0     1271.02     1217.82     43.72 o
   2  10   0      162.26      143.14     13.61 o
  -8  11   0       51.09       30.84     24.17 o
  -7  11   0      202.69      206.16     25.44 o
  -6  11   0      176.61      178.59     19.23 o
  -5  11   0      469.55      464.97     20.30 o
  -4  11   0      278.68      264.67     20.42 o
  -3  11   0      211.30      233.52     17.79 o
  -2  11   0      585.64      617.96     27.03 o
  -1  11   0      169.67      181.02     18.01 o
   0  11   0      219.58      226.68     17.28 o
   1  11   0       63.34       79.84     16.69 o
  -7  12   0       51.84       58.06     19.50 o
  -6  12   0     1005.60      853.37     76.18 o
  -5  12   0      401.14      363.46     36.27 o
  -4  12   0        0.43        1.47     16.33 o
  -3  12   0        0.23        9.27     16.63 o
  -2  12   0      598.79      607.60     19.80 o
  -1  12   0      601.53      541.90     40.90 o
   1 -12   1       47.87       76.96     17.31 o
   2 -12   1      272.69      289.71     18.30 o
   3 -12   1      105.72      114.07     14.25 o
   4 -12   1      190.55      212.73     19.02 o
   5 -12   1      238.97      230.18     19.69 o
   6 -12   1      137.40      119.12     21.10 o
  -1 -11   1       30.70       22.15     11.37 o
   0 -11   1       88.66       82.26     10.30 o
   1 -11   1     1681.40     1694.43     39.62 o
   2 -11   1      907.49      890.24     19.59 o
   3 -11   1        6.70       12.23     16.13 o
   4 -11   1       60.19       58.38     16.70 o
   5 -11   1     1798.16     1738.26     20.31 o
   6 -11   1     1132.58      985.47     67.60 o
   7 -11   1        0.38       26.29     34.59 o
   8 -11   1       54.40       50.20     27.48 o
  -3 -10   1       10.15       15.44     11.79 o
  -2 -10   1      434.13      449.32     13.57 o
  -1 -10   1        0.76       19.15     11.99 o
   0 -10   1      585.45      595.24     12.60 o
   1 -10   1       54.28      104.05     27.16 o
   2 -10   1     1742.42     1716.89     54.42 o
   3 -10   1      226.55      236.50     12.86 o
   4 -10   1     1723.97     1584.39     97.36 o
   5 -10   1      651.53      668.66     31.86 o
   6 -10   1      680.83      626.61     19.25 o
   7 -10   1      219.51      239.91     23.56 o
   8 -10   1      472.64      383.52     45.94 o
   9 -10   1      417.57      404.12     51.16 o
  -4  -9   1       60.14       33.66     14.25 o
  -3  -9   1       32.53       41.17     10.80 o
  -2  -9   1      705.22      716.82     13.24 o
  -1  -9   1     2550.03     2747.84     49.14 o
   0  -9   1     1637.08     1644.80     57.74 o
   1  -9   1        9.52       44.94     11.32 o
   2  -9   1      779.75      796.24     24.23 o
   3  -9   1     4879.73     4757.14    205.02 o
   4  -9   1     4065.31     3970.44    150.14 o
   5  -9   1      117.45      148.53     14.06 o
   6  -9   1        4.22       16.65     19.10 o
   7  -9   1     2756.35     2882.32     51.69 o
   8  -9   1     1799.22     1705.08    220.56 o
   9  -9   1       87.26       94.75     27.75 o
  -5  -8   1      164.86      196.49     26.68 o
  -4  -8   1      513.43      551.76     12.06 o
  -3  -8   1      189.03      182.25     11.54 o
  -2  -8   1      396.15      424.45      9.95 o
  -1  -8   1      399.04      390.72     10.89 o
   0  -8   1     3831.75     3763.77     54.35 o
   2  -8   1     2378.63     2052.46     68.21 o
   3  -8   1      435.26      377.91     21.46 o
   4  -8   1     2802.67     2590.98     39.70 o
   5  -8   1      173.89      153.33     13.87 o
   6  -8   1     1592.49     1588.74     28.44 o
   7  -8   1      970.30      946.53     95.40 o
   8  -8   1      884.41      918.71     51.88 o
   9  -8   1      209.68      175.74     21.94 o
  10  -8   1      329.89      303.96     31.74 o
  -6  -7   1        4.35        0.41     13.03 o
  -5  -7   1        0.82       18.03     10.71 o
  -4  -7   1     2534.77     2731.79     80.97 o
  -3  -7   1     3729.29     4356.78     95.63 o
  -2  -7   1      179.95      189.00      9.45 o
  -1  -7   1       77.15       91.69     10.27 o
   0  -7   1     7126.74     7599.21    359.60 o
   1  -7   1     9755.20     9621.45     79.84 o
   2  -7   1     1691.04     1525.27     32.77 o
   3  -7   1       19.71       12.65      9.64 o
   4  -7   1     4574.92     4556.01    101.22 o
   5  -7   1     8010.88     7176.19    411.33 o
   6  -7   1     2873.66     2641.74    140.85 o
   7  -7   1      114.99      120.89     46.22 o
   8  -7   1      170.01      213.06     26.62 o
   9  -7   1     1219.30      977.16     25.54 o
  10  -7   1      648.65      495.88    100.28 o
  -7  -6   1      223.00      231.27     37.95 o
  -6  -6   1      145.19      169.58     16.86 o
  -5  -6   1      397.33      409.18     21.63 o
  -4  -6   1      372.22      420.04     11.78 o
  -3  -6   1     1356.19     1371.37     31.88 o
  -2  -6   1     2235.03     2188.47     44.05 o
  -1  -6   1     2618.99     2522.82     99.14 o
   0  -6   1     4122.96     3919.32     29.56 o
   1  -6   1     1829.24     1902.94     73.29 o
   2  -6   1     7575.20     6767.93    162.68 o
   3  -6   1      439.09      411.65     11.98 o
   4  -6   1     2472.44     2430.85     60.77 o
   5  -6   1       12.88       31.70     14.23 o
   6  -6   1     2081.52     1956.33     58.31 o
   7  -6   1        6.38       34.16     20.38 o
   8  -6   1      503.29      548.94     40.23 o
   9  -6   1      191.02      162.17     25.25 o
  10  -6   1      321.15      291.44     34.50 o
  -7  -5   1      203.90      226.21     14.20 o
  -6  -5   1     1447.69     1560.80    130.06 o
  -5  -5   1     2193.80     2413.07    140.01 o
  -4  -5   1      166.39      174.14      8.24 o
  -3  -5   1      185.57      182.15      8.99 o
  -2  -5   1     8018.44     7918.14     66.16 o
  -1  -5   1    20512.36    20033.25    198.04 o
   0  -5   1     2320.52     2402.88     21.43 o
   1  -5   1      140.91      180.88     11.21 o
   2  -5   1    18781.72    17910.12    240.38 o
   3  -5   1    36206.72    36614.00    368.65 o
   4  -5   1     3874.11     3419.91    157.19 o
   5  -5   1      480.70      439.47     55.72 o
   6  -5   1     3632.91     3892.37     31.86 o
   7  -5   1     8508.32     9287.68     73.12 o
   8  -5   1      929.90      738.49    176.58 o
   9  -5   1      293.83      290.40     27.80 o
  10  -5   1       44.98       48.22     29.79 o
  -8  -4   1       20.52       31.90     13.56 o
  -7  -4   1      451.86      498.57     17.35 o
  -6  -4   1       39.15       51.92     11.50 o
  -5  -4   1     1263.96     1226.45     55.99 o
  -4  -4   1       21.25       37.20      9.74 o
  -3  -4   1     1444.24     1381.79     28.70 o
  -2  -4   1     3078.70     3052.85     26.01 o
  -1  -4   1     3460.10     2936.63     28.73 o
   0  -4   1     7434.02     6642.36    181.77 o
   1  -4   1     2398.08     2171.78     69.32 o
   2  -4   1    10838.73     9688.98    171.53 o
   3  -4   1     3023.73     3006.70     69.84 o
   4  -4   1     4914.68     4276.30    242.19 o
   5  -4   1     1192.23     1260.63     22.44 o
   6  -4   1     5669.96     5602.81    569.91 o
   7  -4   1       46.11       55.40     22.11 o
   8  -4   1     1515.39     1545.94     33.96 o
   9  -4   1       50.43       58.79     22.60 o
  10  -4   1      712.27      634.64    101.47 o
  -8  -3   1      924.01     1042.32     46.06 o
  -7  -3   1      186.41      246.42     16.00 o
  -6  -3   1      843.88      931.28     26.56 o
  -5  -3   1     3059.67     3227.94    158.90 o
  -4  -3   1    15313.67    15167.12    360.28 o
  -3  -3   1     9295.45     9059.43     84.28 o
  -2  -3   1        0.00       26.68     16.15 o
  -1  -3   1    13983.92    13140.14    418.56 o
   0  -3   1    28941.28    29956.38    802.93 o
   1  -3   1    28571.99    28113.99    389.43 o
   2  -3   1       43.27       58.54     10.55 o
   3  -3   1     3280.57     2923.33    195.26 o
   4  -3   1    21420.54    20554.55     65.17 o
   5  -3   1    19185.72    16774.40   1228.32 o
   6  -3   1       62.78       70.47     17.61 o
   7  -3   1       31.20       48.31     18.97 o
   8  -3   1     1274.84     1348.23     58.41 o
   9  -3   1     2185.25     2113.33    129.95 o
  -9  -2   1      201.34      231.91     27.01 o
  -8  -2   1      175.34      187.11     14.51 o
  -7  -2   1     1365.60     1589.15     22.21 o
  -6  -2   1     1215.50     1265.33     41.70 o
  -5  -2   1     2301.32     2456.34     92.34 o
  -4  -2   1      735.52      726.63     12.92 o
  -3  -2   1    12459.39    11742.64    582.60 o
  -2  -2   1     3680.91     3608.07     72.01 o
  -1  -2   1     9987.29     9961.86     97.65 o
   0  -2   1       16.89       38.08      7.60 o
   1  -2   1    15236.61    15775.68    280.48 o
   2  -2   1     1335.45     1357.04     21.55 o
   3  -2   1      757.14      657.63     55.62 o
   4  -2   1      859.41      844.04     21.94 o
   5  -2   1     2158.67     1976.66     60.64 o
   6  -2   1      317.56      331.07     14.64 o
   7  -2   1      475.29      513.95     35.70 o
   8  -2   1     1545.50     1636.64    115.46 o
   9  -2   1      132.42      117.87     43.56 o
  10  -2   1      223.82      166.77     52.24 o
  -9  -1   1        1.47        8.02     17.56 o
  -8  -1   1       57.86      166.01     95.40 o
  -7  -1   1     2546.11     2977.21    247.92 o
  -6  -1   1     7470.04     7827.03    609.03 o
  -5  -1   1     1642.57     1618.49     26.62 o
  -4  -1   1      151.39      156.24     10.63 o
  -3  -1   1    15381.45    14918.50    162.74 o
  -2  -1   1    31119.57    31504.56    489.23 o
  -1  -1   1    21679.27    22995.13    116.44 o
   0  -1   1     1923.47     2016.84    105.69 o
   1  -1   1    10937.03    11677.79     66.60 o
   2  -1   1    52889.53    47384.43   2485.43 o
   3  -1   1    18370.23    16298.87    818.94 o
   4  -1   1      501.00      487.68     15.06 o
   5  -1   1     1988.37     1819.64     65.05 o
   6  -1   1     5150.75     5082.66    298.30 o
   7  -1   1     3616.16     4093.54    164.13 o
   9  -1   1       19.91       27.72     19.52 o
 -10   0   1      254.37      162.04     26.22 o
  -9   0   1       76.22      111.42     58.74 o
  -8   0   1      480.16      576.61     37.77 o
  -7   0   1      845.72      891.35     22.91 o
  -6   0   1      709.96      748.20     33.97 o
  -5   0   1     2174.83     1989.22     54.74 o
  -4   0   1     4844.48     4917.99    129.58 o
  -3   0   1    17341.70    16481.75    767.45 o
  -2   0   1      451.46      475.72     48.14 o
  -1   0   1    27709.92    33673.07    152.01 o
   0   0   1       24.00       27.10     15.82 o
   1   0   1    19619.71    20898.65    335.14 o
   2   0   1     1255.60     1155.57     50.81 o
   3   0   1    19722.36    19741.98    525.47 o
   4   0   1      257.24      297.92     40.92 o
   5   0   1     4739.34     4898.43     40.52 o
   6   0   1      910.43      933.76     22.20 o
   7   0   1     1654.54     1862.82    213.88 o
   8   0   1      181.26      200.63     32.82 o
   9   0   1      151.07      182.96     19.31 o
 -10   1   1       59.94       66.82     35.48 o
  -9   1   1     2071.50     1952.46    145.15 o
  -8   1   1     2409.58     1935.46    113.58 o
  -7   1   1      215.28      212.86     11.78 o
  -6   1   1      191.21      172.18     13.41 o
  -5   1   1    15506.71    14848.30    839.57 o
  -4   1   1    32954.66    33128.13   1104.66 o
  -3   1   1     2356.31     2347.24     40.58 o
  -2   1   1     3508.95     3970.58    178.34 o
  -1   1   1    53694.66    56628.18  12414.69 o
   0   1   1    82954.78    84163.12    680.99 o
   1   1   1     6279.39     5770.65    299.86 o
   2   1   1     3786.44     3601.59     35.08 o
   3   1   1     8585.75     8323.23    110.71 o
   4   1   1    31114.05    31707.99    652.48 o
   5   1   1     4822.46     4862.98    123.89 o
   6   1   1      395.14      442.77     17.15 o
   7   1   1      294.53      321.09     32.33 o
   8   1   1     1638.01     1756.32     20.36 o
   9   1   1      454.75      436.10     80.94 o
 -10   2   1      751.74      692.77     49.45 o
  -9   2   1      133.30      204.53     34.64 o
  -8   2   1     3281.01     3160.61    217.84 o
  -7   2   1       10.16       23.41     18.92 o
  -6   2   1     6409.79     5844.33    118.46 o
  -5   2   1     3557.26     3282.03    180.99 o
  -4   2   1    13834.06    11753.13     97.83 o
  -3   2   1     1631.63     1374.71    102.61 o
  -2   2   1    16245.85    13493.22    690.03 o
  -1   2   1    21496.30    22806.56    377.32 o
   0   2   1     4201.86     3712.36    105.41 o
   1   2   1     7284.18     6639.67     59.78 o
   2   2   1      238.70      212.80     11.02 o
   3   2   1     8109.34     7303.85    305.12 o
   4   2   1      329.43      272.04     19.42 o
   5   2   1     5080.78     5367.89     92.80 o
   6   2   1      155.36      146.65     12.88 o
   7   2   1     1350.15     1610.16     71.16 o
   8   2   1       89.32       87.06     15.47 o
 -10   3   1      198.98      188.29     22.57 o
  -9   3   1      852.79      867.38     59.09 o
  -8   3   1      656.28      617.01     24.88 o
  -7   3   1    10815.84     9425.95    750.45 o
  -6   3   1     8868.54     8182.79    354.95 o
  -5   3   1     2334.86     2008.08    112.02 o
  -4   3   1     4172.55     3743.62    124.67 o
  -3   3   1    41844.75    37682.10    629.05 o
  -2   3   1    30702.02    29496.18    418.20 o
  -1   3   1      332.96      334.24     52.88 o
   0   3   1     5243.91     4769.45     24.89 o
   1   3   1    31651.39    31052.00    355.79 o
   2   3   1    36930.16    35817.67   1494.90 o
   3   3   1     1195.48     1194.00     29.25 o
   4   3   1       45.00       39.94     10.08 o
   5   3   1     2292.16     2320.37    189.87 o
   6   3   1     4531.08     5001.80     34.87 o
   7   3   1      314.43      384.94     57.47 o
   8   3   1       21.04       45.88     17.48 o
 -11   4   1        8.09       12.18     26.29 o
 -10   4   1      784.76      774.31     69.21 o
  -9   4   1       99.36      156.53     22.83 o
  -8   4   1     1922.99     1964.64    180.83 o
  -7   4   1      387.72      331.19     23.82 o
  -6   4   1     7193.84     6837.49    347.08 o
  -5   4   1      493.32      417.43     53.51 o
  -4   4   1    13037.00    10908.36    535.50 o
  -3   4   1    12354.88    11129.99    403.60 o
  -2   4   1    18723.01    16188.25    617.69 o
  -1   4   1     4962.78     6046.64    105.38 o
   0   4   1      301.02      258.43     10.59 o
   1   4   1     2293.29     1987.40     15.83 o
   2   4   1     3081.15     2902.35     19.02 o
   3   4   1     3113.23     3117.44     43.59 o
   4   4   1       15.60       23.15      9.15 o
   5   4   1     1662.14     1886.05    132.81 o
   6   4   1      127.47      134.32     12.91 o
   7   4   1      452.19      543.45     40.03 o
 -11   5   1      108.15       56.70     30.01 o
 -10   5   1      563.36      589.06     29.11 o
  -9   5   1     2761.91     2859.54    194.28 o
  -8   5   1      400.86      406.44     27.67 o
  -7   5   1      973.79      852.79     82.55 o
  -6   5   1     1489.29     1443.29     75.40 o
  -5   5   1    17341.93    15308.55    419.46 o
  -4   5   1    14084.38    12267.59    476.09 o
  -3   5   1      638.75      526.31     31.59 o
  -2   5   1     1623.79     1463.31     30.63 o
  -1   5   1    38536.92    37545.14    863.17 o
   0   5   1    28221.10    26475.63    808.45 o
   1   5   1      399.18      358.40     12.50 o
   2   5   1        3.27       11.51     10.50 o
   3   5   1     4069.31     4169.78    103.93 o
   4   5   1     5198.98     5620.71    155.93 o
   5   5   1       56.45       81.62     12.90 o
   6   5   1        5.76       23.12     16.34 o
   7   5   1      124.71      127.87     17.94 o
 -10   6   1      865.36      869.00    100.41 o
  -8   6   1      896.45      736.09     66.27 o
  -7   6   1      293.48      300.90     25.19 o
  -6   6   1     4906.42     4392.48    307.55 o
  -5   6   1      186.22      188.26     22.14 o
  -4   6   1     7220.97     6423.17    162.93 o
  -3   6   1      862.58      759.47     20.22 o
  -2   6   1     7102.72     6071.78    182.20 o
  -1   6   1     3506.19     3817.96    309.74 o
   0   6   1     4238.33     3919.84     36.98 o
   1   6   1     1928.28     1882.41     39.20 o
   2   6   1     1162.42     1160.71     12.80 o
   3   6   1      966.52      924.57     13.30 o
   4   6   1     1309.28     1410.29     54.16 o
   5   6   1      649.99      738.77     51.14 o
   6   6   1       29.18       29.49     14.82 o
 -10   7   1      169.14      163.93     33.51 o
  -9   7   1      158.34      182.22     31.71 o
  -8   7   1     2230.73     2139.88    146.31 o
  -7   7   1     6706.91     6350.71    602.23 o
  -6   7   1      260.88      231.79     22.40 o
  -5   7   1        5.70        4.81     17.45 o
  -4   7   1     3872.34     3850.03     50.54 o
  -3   7   1    15174.77    13893.42    189.69 o
  -2   7   1     3037.83     2628.46     99.40 o
   0   7   1     1116.94     1063.29     15.30 o
   1   7   1     8204.48     7804.10    269.43 o
   2   7   1     3731.90     3781.02     18.17 o
   3   7   1       21.68       19.89     10.50 o
   4   7   1        1.95       20.55     11.43 o
   5   7   1      533.19      534.07     40.32 o
 -10   8   1      138.32       95.80     33.71 o
  -9   8   1      624.03      812.46    101.57 o
  -8   8   1     1611.45     1595.71    108.12 o
  -7   8   1      756.49      812.15     28.50 o
  -6   8   1      937.11      906.15     25.94 o
  -5   8   1      760.20      807.49     19.06 o
  -4   8   1     3647.06     3494.33     67.31 o
  -3   8   1       20.98       40.78     12.30 o
  -2   8   1      752.24      695.38     14.34 o
  -1   8   1       15.61      195.96     78.80 o
   0   8   1      783.50      787.03     16.46 o
   1   8   1        7.04       11.35      8.34 o
   2   8   1      660.92      634.55     26.40 o
   3   8   1      176.17      211.12     13.54 o
   4   8   1      156.63      143.61     14.54 o
 -10   9   1      684.81      804.25    161.03 o
  -9   9   1     1241.22     1307.48    235.42 o
  -8   9   1       95.86      121.20     23.85 o
  -7   9   1       68.35       58.02     21.11 o
  -6   9   1     1541.51     1837.42    120.07 o
  -5   9   1     4865.63     4570.88    175.20 o
  -4   9   1      120.25      110.39     15.53 o
  -3   9   1        1.33        7.72     17.09 o
  -2   9   1     1723.45     1761.37     53.76 o
  -1   9   1     5613.41     5881.35     27.96 o
   0   9   1      676.27      665.81     25.51 o
   1   9   1        6.42       13.66     14.98 o
   2   9   1      133.09      143.73     15.39 o
   3   9   1      690.07      661.71     24.67 o
  -9  10   1      235.76      235.61     48.49 o
  -8  10   1      112.00       83.19     23.81 o
  -7  10   1      530.40      523.66     39.02 o
  -6  10   1     1233.82     1158.71     65.00 o
  -5  10   1      566.81      606.41     41.79 o
  -4  10   1     1087.19     1094.59     42.09 o
  -3  10   1       93.38       78.67     13.82 o
  -2  10   1     1068.93     1057.25     29.25 o
  -1  10   1      160.32      190.67     18.55 o
   0  10   1      481.23      543.78     42.17 o
   1  10   1        1.87       15.80     15.27 o
   2  10   1      210.23      214.82     17.48 o
  -8  11   1      796.97      716.55     99.90 o
  -7  11   1      525.32      500.77     54.82 o
  -6  11   1        7.37       29.64     22.40 o
  -5  11   1       22.22       52.67     27.35 o
  -4  11   1     1089.29     1149.53     31.16 o
  -3  11   1     1563.41     1695.17     45.87 o
  -2  11   1        8.58      110.98     56.45 o
  -1  11   1        4.21        5.01     16.15 o
   0  11   1      383.95      401.53     32.14 o
  -7  12   1      240.81      225.95     23.05 o
  -6  12   1        2.11       31.84     23.88 o
  -5  12   1      278.21      257.09     20.76 o
  -4  12   1       64.85       88.60     32.73 o
  -3  12   1      118.36      163.04     18.00 o
  -2  12   1      127.45      151.13     20.76 o
   1 -12   2        2.79        2.23     14.09 o
   2 -12   2       20.74       32.87     12.50 o
   3 -12   2      883.56      776.24     16.98 o
   4 -12   2      561.97      568.77     16.61 o
   5 -12   2        2.81       15.74     23.33 o
   6 -12   2        0.54        4.63     21.60 o
  -1 -11   2        0.27       12.86      9.33 o
   0 -11   2      314.34      306.15     13.83 o
   1 -11   2       45.64       24.61     11.12 o
   2 -11   2      630.26      611.71     13.44 o
   3 -11   2       38.47       43.73     12.74 o
   4 -11   2      629.87      614.85     35.90 o
   5 -11   2      223.45      247.17     15.63 o
   6 -11   2      581.49      536.73     22.03 o
   7 -11   2      246.02      238.02     19.61 o
  -3 -10   2      525.83      449.82     14.66 o
  -2 -10   2       67.92       77.57     10.50 o
  -1 -10   2        2.32        3.93      9.05 o
   0 -10   2      524.36      610.79     38.03 o
   1 -10   2     3479.13     3399.69    102.14 o
   2 -10   2      897.98      947.16     26.20 o
   3 -10   2        0.51       13.17     13.95 o
   4 -10   2      137.94      136.07     15.73 o
   5 -10   2     2671.06     2785.35     89.28 o
   6 -10   2      761.90      774.21     82.25 o
   7 -10   2       45.82       64.96     21.09 o
   8 -10   2       28.96       92.95     23.26 o
  -4  -9   2      142.22      142.68     16.60 o
  -3  -9   2      157.79      155.17     11.90 o
  -2  -9   2      431.53      441.78     11.05 o
  -1  -9   2        0.71        5.68      9.05 o
   0  -9   2      650.24      633.79     13.85 o
   1  -9   2       31.62      111.38     35.39 o
   2  -9   2      615.41      625.74     19.05 o
   3  -9   2        7.45       18.90     11.20 o
   4  -9   2     2218.53     2300.50     73.18 o
   5  -9   2      310.56      316.58     13.08 o
   6  -9   2      617.46      619.97     16.71 o
   7  -9   2      308.97      342.19     18.49 o
   8  -9   2      804.62      741.07     50.99 o
   9  -9   2      265.28      282.26     26.74 o
  -5  -8   2      461.15      457.18     28.97 o
  -4  -8   2        2.26       15.65     11.18 o
  -3  -8   2       22.30       18.34      9.65 o
  -2  -8   2     2921.77     3202.80     57.15 o
  -1  -8   2     6282.20     6678.65     31.39 o
   0  -8   2      591.70      607.64     12.38 o
   1  -8   2       77.36       89.33     10.35 o
   2  -8   2     2117.78     2129.05     26.65 o
   3  -8   2     9782.24     9732.82    198.19 o
   4  -8   2     1871.96     1823.74     24.65 o
   5  -8   2       20.67       37.88     16.36 o
   6  -8   2      204.48      200.41     13.29 o
   7  -8   2     3780.75     4160.68     31.80 o
   8  -8   2      954.95     1075.53     85.82 o
   9  -8   2       97.46       89.06     18.78 o
  -6  -7   2       32.76       42.02     11.22 o
  -5  -7   2      605.43      598.33     31.14 o
  -4  -7   2      897.45      971.68     21.40 o
  -3  -7   2      856.14      916.40     27.99 o
  -2  -7   2      925.56     1019.34     31.04 o
  -1  -7   2     1683.06     1776.05     50.01 o
   0  -7   2     2566.30     2572.84     38.68 o
   1  -7   2     2271.14     2163.16     52.62 o
   2  -7   2     4760.58     4418.20     44.82 o
   3  -7   2      632.50      636.10     16.76 o
   4  -7   2     3961.98     3682.77     93.52 o
   5  -7   2       78.93       94.36     21.29 o
   6  -7   2     2776.22     2643.24     26.70 o
   7  -7   2       70.70       91.51     16.21 o
   8  -7   2      515.42      525.44     23.50 o
   9  -7   2       30.77       17.46     24.24 o
  10  -7   2      441.94      402.08     36.28 o
  -7  -6   2      114.01      142.12     19.40 o
  -6  -6   2        6.62       23.20     11.12 o
  -5  -6   2       81.11       80.19      9.06 o
  -4  -6   2     4615.86     5162.66    118.87 o
  -3  -6   2     3547.82     3777.37     30.55 o
  -2  -6   2        3.42       17.50      8.07 o
  -1  -6   2      139.50      128.29      8.67 o
   0  -6   2    18623.33    20432.84    612.93 o
   1  -6   2    24345.56    23545.54    271.56 o
   2  -6   2     1075.21     1003.53     43.28 o
   3  -6   2      118.06      114.57     10.52 o
   4  -6   2     7666.30     7316.39     54.06 o
   5  -6   2    10628.87    10402.57    159.19 o
   6  -6   2      832.67      796.97     56.72 o
   7  -6   2      383.41      337.30     14.19 o
   8  -6   2      203.82      235.48     29.67 o
   9  -6   2     1536.17     1431.71     32.14 o
  10  -6   2      245.90      213.30     28.58 o
  -7  -5   2      409.32      465.28     21.11 o
  -6  -5   2      100.67      123.51     13.07 o
  -5  -5   2     1609.66     1779.59     75.25 o
  -4  -5   2        6.40       23.02      8.61 o
  -3  -5   2     2352.42     2411.80     44.79 o
  -2  -5   2     2187.76     2234.46     34.63 o
  -1  -5   2     1944.40     2137.74     21.67 o
   0  -5   2      481.05      423.40     16.32 o
   1  -5   2     3643.22     3553.54     31.18 o
   2  -5   2    10679.06    10108.80    159.62 o
   3  -5   2     5460.32     5556.53    121.86 o
   4  -5   2     7185.66     6789.66     82.90 o
   5  -5   2      359.63      390.24     16.11 o
   7  -5   2      138.10      224.55     73.13 o
   8  -5   2     1090.27     1172.19     26.75 o
   9  -5   2       20.78       34.04     21.79 o
  10  -5   2      406.43      356.54     32.84 o
  -8  -4   2       11.71       63.88     32.82 o
  -7  -4   2      348.38      382.73     19.42 o
  -6  -4   2     4686.56     5271.69    324.20 o
  -5  -4   2     2087.05     2187.48     49.79 o
  -4  -4   2       67.68       74.69      9.25 o
  -3  -4   2      960.67      934.23     37.95 o
  -2  -4   2    30841.99    31409.64    229.71 o
  -1  -4   2    24828.84    24760.92    205.35 o
   0  -4   2     4096.63     3866.00     74.01 o
   1  -4   2       51.31       63.51      9.18 o
   2  -4   2    21966.88    20814.85    740.54 o
   3  -4   2    26067.85    25352.48    120.98 o
   4  -4   2     2263.31     2058.35     21.45 o
   5  -4   2      984.59      750.65     79.65 o
   6  -4   2     5496.70     5672.57     36.76 o
   7  -4   2     6194.00     5944.84     74.58 o
   8  -4   2      278.32      381.54     64.57 o
   9  -4   2      386.48      317.85     24.37 o
  10  -4   2      115.89       88.79     33.18 o
  -9  -3   2      287.67      255.53     18.14 o
  -8  -3   2      124.04      118.45     22.57 o
  -7  -3   2     1613.02     1920.25    102.22 o
  -6  -3   2      226.86      208.98     11.87 o
  -5  -3   2     4310.96     4456.41    151.70 o
  -4  -3   2      221.53      239.11     10.09 o
  -3  -3   2     7830.01     7781.08     84.12 o
  -2  -3   2       37.00       39.13      7.65 o
  -1  -3   2     5890.45     5422.01    174.61 o
   0  -3   2     2797.28     2528.67     93.67 o
   1  -3   2    16088.14    15535.10    282.53 o
   2  -3   2     7305.30     6872.23    119.63 o
   3  -3   2     1430.88     1374.36     18.93 o
   4  -3   2     7489.93     7057.81     73.67 o
   5  -3   2     2398.06     2407.48    133.93 o
   6  -3   2     3102.81     2941.30    173.80 o
   7  -3   2       55.14       75.74     24.59 o
   8  -3   2     1773.04     1783.18    118.39 o
   9  -3   2       97.37       93.86     33.04 o
  -9  -2   2      570.26      537.83     42.69 o
  -8  -2   2     1914.25     2025.87    232.17 o
  -7  -2   2      237.74      262.08     12.91 o
  -6  -2   2      209.60      247.73     14.89 o
  -5  -2   2     5595.13     5530.88    167.72 o
  -4  -2   2    31532.92    31976.74    606.36 o
  -3  -2   2     6430.04     6245.62     40.47 o
  -2  -2   2     1631.05     1544.63     13.05 o
  -1  -2   2     6853.16     7089.69    330.70 o
   0  -2   2    63478.06    71666.86    895.48 o
   1  -2   2    29125.54    30314.83    353.53 o
   2  -2   2     2803.44     2708.99     27.63 o
   3  -2   2     2806.23     2736.57     73.50 o
   4  -2   2    23288.59    21836.91    308.03 o
   5  -2   2     8721.04     8187.43    481.83 o
   6  -2   2      117.64      111.97     14.57 o
   7  -2   2       67.11       65.22     15.88 o
   8  -2   2     1734.17     2072.22     37.91 o
   9  -2   2     1120.26     1162.16     33.15 o
 -10  -1   2      315.66      280.34     35.29 o
  -9  -1   2      165.15      185.02     16.06 o
  -8  -1   2      234.72      206.95     14.62 o
  -7  -1   2     1420.62     1503.54     83.93 o
  -6  -1   2     1226.27     1138.16     38.28 o
  -5  -1   2     4552.29     4724.98    181.35 o
  -4  -1   2      492.83      500.21     10.99 o
  -3  -1   2    14314.40    14294.16     77.83 o
  -2  -1   2     2066.89     2037.48     16.67 o
  -1  -1   2    16910.25    18056.25    388.28 o
   0  -1   2      211.21      249.90     25.95 o
   1  -1   2    16226.45    16837.09     61.85 o
   2  -1   2      126.31      139.47     11.72 o
   3  -1   2    10740.60    10752.34    265.03 o
   4  -1   2     1724.50     1691.76    133.43 o
   5  -1   2     1452.94     1446.16     63.36 o
   6  -1   2      459.65      471.31     41.71 o
   7  -1   2      666.23      762.87     82.35 o
   8  -1   2      199.07      258.63     22.47 o
   9  -1   2       72.79       98.16     22.67 o
 -10   0   2      146.75      136.21     34.89 o
  -9   0   2       22.15       41.80     18.73 o
  -8   0   2        8.46       18.37     14.80 o
  -7   0   2     4716.76     5070.68    179.34 o
  -6   0   2     5327.44     5541.89    151.49 o
  -5   0   2     2135.11     2000.27     17.35 o
  -4   0   2      224.36      261.17     12.88 o
  -3   0   2    19495.51    19051.34    336.03 o
  -2   0   2    49315.29    52898.09   1486.80 o
  -1   0   2     7330.10     8123.72     84.60 o
   0   0   2      650.90      771.92     20.39 o
   1   0   2    21378.70    22188.20    352.93 o
   2   0   2    28094.65    27019.46    443.16 o
   3   0   2     8849.87     8032.48    507.48 o
   4   0   2       58.66       60.19     14.11 o
   5   0   2     1384.64     1479.28     74.16 o
   6   0   2     5807.37     6352.13    414.68 o
   7   0   2     1456.44     1584.11    397.91 o
   8   0   2       39.56       34.21     17.74 o
   9   0   2        0.78       -0.59     22.07 o
 -10   1   2      287.27      234.88     32.41 o
  -9   1   2      116.94      153.05     30.73 o
  -8   1   2     2455.84     2331.97    205.28 o
  -7   1   2      390.36      390.94     31.68 o
  -6   1   2      356.35      347.04     21.57 o
  -5   1   2     1568.91     1464.14    101.69 o
  -4   1   2     1587.04     1541.84    135.59 o
  -3   1   2      462.72      542.97     53.88 o
  -2   1   2      818.91     1128.48    156.83 o
  -1   1   2    15765.30    18971.17   1074.14 o
   0   1   2      268.27      310.76     40.42 o
   1   1   2     9779.60     8722.51   1064.99 o
   2   1   2     1173.46     1128.44     39.43 o
   3   1   2    10556.23    10304.71    402.36 o
   4   1   2      298.44      249.69     32.54 o
   5   1   2     2025.63     1942.17     30.74 o
   6   1   2      473.66      539.64     39.34 o
   7   1   2     1150.19     1235.86     18.15 o
   8   1   2      121.91      136.44     18.12 o
 -10   2   2       54.40       69.78     21.73 o
  -9   2   2     3600.28     3055.35    458.65 o
  -8   2   2     1274.20     1180.90     75.76 o
  -7   2   2       84.15       98.14     20.01 o
  -6   2   2      226.30      189.49     24.54 o
  -5   2   2    30123.11    28567.52   1783.38 o
  -4   2   2    22172.13    24792.19   2065.38 o
  -3   2   2     2788.60     2947.57    103.25 o
  -2   2   2      186.02      213.69     46.15 o
  -1   2   2    39902.36    38865.34   4275.42 o
   1   2   2     8519.86     7793.40    532.87 o
   2   2   2        7.18       20.90     13.12 o
   4   2   2    13426.38    13076.62   1093.48 o
   5   2   2     1843.24     1996.03     80.41 o
   6   2   2      683.85      833.41     63.81 o
   7   2   2      218.81      252.30     13.89 o
   8   2   2      773.33      921.17     62.13 o
 -11   3   2       39.51       21.71     25.53 o
 -10   3   2     1270.69     1110.10     77.30 o
  -9   3   2       14.14      128.34     45.24 o
  -8   3   2     2163.61     2001.12     84.03 o
  -7   3   2        0.55       17.22     19.41 o
  -6   3   2    10033.64     8267.51   1541.84 o
  -5   3   2      533.08      482.33     41.92 o
  -4   3   2     7246.17     5761.97   1098.03 o
  -3   3   2     2588.37     2409.77    408.94 o
  -2   3   2    19759.23    16200.16   1908.93 o
  -1   3   2     1469.64     1875.37    401.66 o
   0   3   2    10535.86     8889.12    310.61 o
   1   3   2     3388.08     2812.62     24.99 o
   2   3   2     4161.48     3541.34    182.51 o
   3   3   2      923.55      855.55     41.85 o
   4   3   2       39.09       53.18     15.37 o
   5   3   2     1306.87     1248.59     16.51 o
   6   3   2       64.69       90.69     16.14 o
   7   3   2      348.65      388.23     72.65 o
   8   3   2        3.68       26.61     22.86 o
 -11   4   2      586.63      545.14     69.14 o
 -10   4   2       34.44       54.90     28.26 o
  -9   4   2      390.56      366.76     24.80 o
  -8   4   2     1721.96     1638.47    153.28 o
  -7   4   2    13974.38    13738.10   1451.21 o
  -6   4   2     4039.41     3495.01    197.91 o
  -5   4   2      806.83      731.47     68.89 o
  -4   4   2     6548.25     5529.98    529.14 o
  -3   4   2    52275.18    49797.54   4568.35 o
  -2   4   2    19630.40    19940.79   1825.50 o
   0   4   2     2772.50     2393.18     45.80 o
   1   4   2    26094.46    23672.64    600.42 o
   2   4   2     7718.60     7205.17     37.03 o
   3   4   2      119.58      117.61     10.08 o
   4   4   2      119.60      109.15     12.12 o
   5   4   2     2257.59     2514.67     92.08 o
   6   4   2     1235.39     1382.60     77.85 o
   7   4   2      150.46      162.12     18.35 o
 -11   5   2       87.60       83.64     30.01 o
 -10   5   2      461.65      437.30     35.33 o
  -9   5   2      414.01      433.30     49.85 o
  -8   5   2      810.99      728.16     98.99 o
  -7   5   2       34.14       80.96     22.14 o
  -6   5   2     3078.32     2611.06    599.30 o
  -5   5   2       63.46       56.90     24.44 o
  -4   5   2     4515.06     3886.82    203.73 o
  -3   5   2      381.21      331.13     39.45 o
  -2   5   2    11399.61     9255.57     95.36 o
  -1   5   2     2938.67     3374.46    405.45 o
   0   5   2     6020.00     5425.35     32.89 o
   1   5   2     2627.77     2294.07    111.82 o
   2   5   2     2797.64     2575.27     76.90 o
   3   5   2     1632.15     1661.61     19.70 o
   4   5   2      508.27      508.30     22.60 o
   5   5   2      318.35      324.47     33.22 o
   6   5   2      167.45      178.63     21.49 o
 -11   6   2      108.45      124.06     29.97 o
 -10   6   2     1394.70     1426.61     79.77 o
  -9   6   2     1997.03     1768.14    161.15 o
  -8   6   2      186.79      188.81     20.06 o
  -7   6   2      229.80      215.25     28.59 o
  -6   6   2     5111.16     4680.57    126.37 o
  -5   6   2    12711.25    11322.40    755.06 o
  -4   6   2     6242.15     5492.63    382.09 o
  -3   6   2       81.39       82.25     15.63 o
  -2   6   2     2185.43     1899.92     64.84 o
  -1   6   2    13741.10    12775.34    476.52 o
   0   6   2     8026.25     7678.41    130.78 o
   1   6   2      257.08      278.79     15.01 o
   2   6   2      132.59      141.22     12.22 o
   3   6   2     4425.12     4532.43    122.26 o
   4   6   2     2485.39     2548.59    112.58 o
   5   6   2        0.19       60.20     31.14 o
   6   6   2        5.45       16.56     15.77 o
 -11   7   2      662.03      650.99     50.71 o
 -10   7   2      549.28      541.66     61.53 o
  -9   7   2      458.98      406.08     67.83 o
  -8   7   2     1579.92     1274.73    109.27 o
  -7   7   2     2241.06     1913.65     97.44 o
  -6   7   2     2571.32     2268.23     34.58 o
  -5   7   2      444.64      353.68     24.50 o
  -4   7   2     4508.35     3782.73    122.04 o
  -3   7   2      958.50      758.67     19.61 o
  -2   7   2     3539.28     3010.31     99.42 o
   0   7   2     5116.51     5047.44     37.57 o
   1   7   2      490.13      454.07     14.20 o
   2   7   2      478.19      488.19     28.65 o
   3   7   2      142.17      154.27     26.00 o
   4   7   2      642.94      718.74     55.91 o
   5   7   2      186.27      140.35     18.53 o
 -10   8   2      176.00      225.54     43.85 o
  -9   8   2      185.80      137.29     27.04 o
  -8   8   2     3716.09     3533.45    360.90 o
  -7   8   2     4602.02     4285.97    244.33 o
  -6   8   2        2.20       24.84     21.42 o
  -5   8   2      274.90      261.77     22.84 o
  -4   8   2     7091.22     6770.38    116.28 o
  -3   8   2     6537.17     6077.55    159.28 o
  -2   8   2      862.99     1111.71    240.45 o
  -1   8   2        4.81       22.06     14.09 o
   0   8   2     2314.86     2327.16     22.93 o
   1   8   2     3144.78     3253.59     22.33 o
   2   8   2      819.77      822.29     16.05 o
   3   8   2       45.39       68.86     16.97 o
   4   8   2       71.35       55.58     14.44 o
 -10   9   2       36.35       10.64     49.47 o
  -9   9   2      868.85      749.83     24.93 o
  -8   9   2      835.96      691.64     89.74 o
  -7   9   2      343.01      336.97     24.56 o
  -6   9   2     1219.34     1056.22     33.52 o
  -5   9   2     1379.08     1334.55     66.77 o
  -4   9   2     2798.74     2637.00     30.86 o
  -3   9   2      358.58      349.13     27.06 o
  -2   9   2     2712.71     2701.35    113.51 o
  -1   9   2      101.93       99.48     14.94 o
   0   9   2      663.26      661.68     16.09 o
   1   9   2        3.53        5.34     13.83 o
   2   9   2      567.96      564.27     42.27 o
   3   9   2        7.46        2.61     17.11 o
  -9  10   2      359.59      332.97     44.53 o
  -8  10   2       90.76       82.36     25.77 o
  -7  10   2        2.16       10.28     20.00 o
  -6  10   2     1981.77     1959.78     97.03 o
  -5  10   2     2937.67     2536.96     86.00 o
  -4  10   2      110.22      116.21     15.48 o
  -3  10   2       16.93        9.09     19.78 o
  -2  10   2     1480.08     1478.32     42.03 o
  -1  10   2     2311.15     2267.53    104.74 o
   0  10   2      103.27      104.76     13.23 o
   1  10   2       56.05       75.05     15.31 o
   2  10   2      245.73      236.38     19.03 o
  -8  11   2        0.23       36.29     28.77 o
  -7  11   2      400.79      306.39     42.10 o
  -6  11   2      203.28      200.24     46.55 o
  -5  11   2      407.48      381.93     37.59 o
  -4  11   2      306.41      325.92     40.34 o
  -3  11   2      184.73      159.26     22.58 o
  -2  11   2      389.37      406.64     19.35 o
  -1  11   2       70.15       73.09     19.47 o
   0  11   2      341.38      306.05     19.92 o
  -7  12   2      176.79      165.66     25.89 o
  -6  12   2       32.86       23.39     22.38 o
  -5  12   2      111.87      120.14     22.50 o
  -4  12   2      663.98      644.89     44.39 o
  -3  12   2      475.36      439.47     19.52 o
  -2  12   2        0.81       24.19     22.18 o
   1 -12   3       54.45       68.47     12.01 o
   2 -12   3      253.12      239.53     16.58 o
   3 -12   3       72.23       51.02     16.46 o
   4 -12   3      138.59      126.97     27.78 o
   5 -12   3      165.32      145.51     16.25 o
  -1 -11   3      703.26      598.63     24.74 o
   0 -11   3      364.67      381.54     12.94 o
   1 -11   3       12.06       35.65     10.42 o
   2 -11   3      209.30      196.91     15.25 o
   3 -11   3     1917.77     1928.41     62.99 o
   4 -11   3     1198.78     1143.17     41.36 o
   5 -11   3       13.45       43.55     14.66 o
   6 -11   3       16.66       42.95     21.78 o
   7 -11   3      668.61      607.89     35.60 o
  -3 -10   3       10.39        9.83     10.89 o
  -2 -10   3      196.15      192.81     13.24 o
  -1 -10   3       11.67       17.77     10.19 o
   0 -10   3      777.42      784.64     35.62 o
   1 -10   3      101.18      109.85     10.00 o
   2 -10   3      287.77      293.15     10.98 o
   3 -10   3        1.81       14.54     16.06 o
   4 -10   3      922.98     1033.09     50.20 o
   5 -10   3       66.47       75.32     13.90 o
   6 -10   3      530.22      578.19     29.28 o
   7 -10   3      249.16      244.12     21.59 o
   8 -10   3      212.62      209.85     33.91 o
  -4  -9   3      427.83      363.46     24.79 o
  -3  -9   3     1058.83     1022.38     27.82 o
  -2  -9   3      215.86      234.37     10.42 o
  -1  -9   3      259.05      279.56     15.00 o
   0  -9   3     1639.23     2041.09     70.43 o
   1  -9   3     4194.49     4434.44     68.02 o
   2  -9   3     1660.62     1752.85     40.02 o
   3  -9   3        1.63       14.19      9.68 o
   4  -9   3      345.41      398.22     26.15 o
   5  -9   3     3029.62     3320.36     24.03 o
   6  -9   3     1106.16     1164.14     18.79 o
   7  -9   3       52.72       67.26     17.72 o
   8  -9   3        0.72       23.04     17.62 o
  -5  -8   3      115.56      115.18     10.88 o
  -4  -8   3      169.74      187.36     12.40 o
  -3  -8   3      859.06      887.81     23.06 o
  -2  -8   3      804.31      788.05     34.95 o
  -1  -8   3      220.78      264.99     16.29 o
   0  -8   3     1066.73     1122.80     12.46 o
   1  -8   3      420.41      393.18     14.66 o
   2  -8   3      738.41      795.32     11.09 o
   3  -8   3       44.43       38.91      8.55 o
   4  -8   3     1310.20     1534.40     68.11 o
   5  -8   3        9.46        6.20     12.80 o
   6  -8   3      636.05      747.41     18.99 o
   7  -8   3       24.57       39.37     24.73 o
   8  -8   3      698.88      762.73     24.00 o
   9  -8   3      137.82      116.96     20.60 o
  -6  -7   3      605.80      611.19     33.44 o
  -5  -7   3     1017.96     1083.97     47.24 o
  -4  -7   3        2.34        5.41      8.96 o
  -3  -7   3      540.64      566.66     28.22 o
  -2  -7   3     4906.69     5071.86    236.38 o
  -1  -7   3     7134.33     7211.99    100.71 o
   1  -7   3      169.69      171.45      9.93 o
   2  -7   3     6465.94     6557.40     53.68 o
   3  -7   3    12330.99    12768.15    266.96 o
   4  -7   3      818.83      804.97     98.56 o
   5  -7   3       20.59       27.10     12.14 o
   6  -7   3      779.69      762.61     38.37 o
   7  -7   3     2666.86     2767.47    252.44 o
   8  -7   3      336.61      414.31     23.46 o
   9  -7   3       48.92       39.81     22.72 o
  -7  -6   3      139.15      124.34     16.27 o
  -6  -6   3       20.62       30.36     11.78 o
  -5  -6   3     1201.11     1251.35     34.50 o
  -4  -6   3      153.74      152.95      9.14 o
  -3  -6   3     2134.40     2180.95     43.02 o
  -2  -6   3     2093.05     1984.97     25.91 o
  -1  -6   3     3839.08     3985.62     74.26 o
   0  -6   3     1424.67     1268.83     40.84 o
   1  -6   3     2184.02     2182.70     14.51 o
   2  -6   3     4560.35     4454.33     76.77 o
   3  -6   3     2927.46     2598.69    171.79 o
   4  -6   3     2798.16     2581.13    258.08 o
   5  -6   3      838.80      831.16     29.89 o
   6  -6   3     4162.71     4340.23     30.81 o
   7  -6   3       13.29       48.69     14.98 o
   8  -6   3      393.21      366.36     21.85 o
   9  -6   3        3.07       20.91     22.24 o
  -8  -5   3      452.95      417.32     31.45 o
  -7  -5   3       84.21      106.11     16.32 o
  -6  -5   3       58.05       75.04     10.38 o
  -5  -5   3      461.67      526.85     20.85 o
  -4  -5   3     4460.96     4797.12     90.41 o
  -3  -5   3     4409.61     4309.32     23.62 o
  -2  -5   3        0.55       31.38     14.83 o
  -1  -5   3     3125.58     3611.18    111.71 o
   0  -5   3    27162.64    27342.22    293.15 o
   1  -5   3    24014.30    23640.19    236.26 o
   2  -5   3      159.57      175.40     10.64 o
   3  -5   3        8.90       25.56      9.47 o
   4  -5   3     9667.27     9518.79    157.20 o
   5  -5   3    12088.63    12471.78     92.14 o
   6  -5   3       38.86       74.99     21.98 o
   7  -5   3      241.81      267.74     25.23 o
   8  -5   3      709.24      737.09     25.59 o
   9  -5   3     1589.21     1439.41     45.40 o
  -8  -4   3      145.04      152.60     13.80 o
  -7  -4   3      727.53      839.04     55.42 o
  -6  -4   3      214.95      234.84     10.86 o
  -5  -4   3     2382.50     2666.71     77.16 o
  -4  -4   3      127.88      139.04      7.97 o
  -3  -4   3     6080.86     6375.64     66.90 o
  -2  -4   3      466.61      440.01     15.54 o
  -1  -4   3     4234.78     4592.75    210.72 o
   0  -4   3      509.42      487.03     10.07 o
   1  -4   3     4721.51     4167.51    233.06 o
   2  -4   3      445.50      444.01     17.08 o
   3  -4   3     3131.56     2778.24    118.81 o
   4  -4   3     3251.27     3157.55     39.34 o
   5  -4   3     1907.62     1877.12     21.56 o
   6  -4   3     2151.96     2189.99     97.25 o
   7  -4   3      227.55      315.46     72.25 o
   8  -4   3     1426.01     1336.80    109.16 o
   9  -4   3       34.42       39.48     28.02 o
  -9  -3   3       35.55       22.62     16.92 o
  -8  -3   3       53.21       78.56     14.41 o
  -7  -3   3     1295.00     1486.25     45.95 o
  -6  -3   3     6712.94     7245.02    207.69 o
  -5  -3   3      289.54      291.48     13.12 o
  -4  -3   3        1.91       23.25      8.29 o
  -3  -3   3     9065.77     8826.24    394.22 o
  -2  -3   3    38353.93    40361.43    540.87 o
  -1  -3   3     9033.84     8140.56    382.83 o
   0  -3   3        6.13       27.49      8.20 o
   1  -3   3     3933.97     3939.77     38.75 o
   2  -3   3    32120.98    29864.48   1631.58 o
   3  -3   3    18160.97    17481.76    499.05 o
   4  -3   3      540.35      548.94     57.55 o
   5  -3   3       64.06       88.91     12.78 o
   6  -3   3     4057.87     4038.95    106.76 o
   7  -3   3     4081.09     4178.23    234.23 o
   8  -3   3        4.59        4.40     18.94 o
  -9  -2   3      106.86      143.64     21.71 o
  -8  -2   3      318.37      315.13     13.66 o
  -7  -2   3     2071.98     2386.95     56.41 o
  -6  -2   3     1081.02     1020.75     31.68 o
  -5  -2   3     4908.45     4825.17     70.38 o
  -4  -2   3      209.40      225.38     14.80 o
  -3  -2   3    24703.25    24612.79    489.77 o
  -2  -2   3        3.57       20.37      6.67 o
  -1  -2   3    15790.65    16803.30    165.63 o
   0  -2   3     1049.14      947.52     33.30 o
   1  -2   3    12110.89    11732.32     41.06 o
   2  -2   3       28.02       27.96     11.70 o
   3  -2   3     8886.91     7904.59    144.04 o
   4  -2   3     3623.28     3288.52    161.15 o
   5  -2   3     2633.27     2464.12     68.47 o
   6  -2   3     1293.28     1306.09     47.21 o
   7  -2   3      544.62      597.56     63.13 o
   8  -2   3      552.64      599.69     26.23 o
   9  -2   3      151.02      138.97     24.64 o
 -10  -1   3        0.84       18.82     24.22 o
  -9  -1   3      914.07      771.76     19.81 o
  -8  -1   3     3195.75     3160.30     74.01 o
  -7  -1   3       37.00       52.79     10.52 o
  -6  -1   3       18.58       32.20     11.39 o
  -5  -1   3     6696.85     6602.62     98.34 o
  -4  -1   3    42190.19    41547.91   1375.41 o
  -3  -1   3     4095.34     3917.83     42.74 o
  -2  -1   3     1837.38     1636.50     99.53 o
  -1  -1   3    27578.31    32647.47    403.66 o
   1  -1   3    22804.27    22510.29   1102.05 o
   2  -1   3     1061.75      978.24     17.39 o
   3  -1   3     4246.10     3862.76    244.24 o
   4  -1   3    27216.91    26743.28   1422.59 o
   5  -1   3     3896.69     3765.97    215.96 o
   6  -1   3       42.20       63.86     18.92 o
   7  -1   3        0.36       14.19     19.71 o
   8  -1   3     1592.88     1837.74     31.59 o
   9  -1   3      446.96      458.82     31.15 o
 -10   0   3      517.21      451.83     39.52 o
  -9   0   3      367.29      360.45     34.71 o
  -8   0   3     1207.14     1221.51     80.02 o
  -7   0   3      352.50      369.42     20.05 o
  -6   0   3     2422.14     2277.13     29.87 o
  -5   0   3     4703.11     4040.19    402.78 o
  -4   0   3     6666.42     6009.31    199.02 o
  -3   0   3     7150.23     6372.56    362.18 o
  -2   0   3      249.02      266.99     15.16 o
  -1   0   3    10399.95    10796.34     85.00 o
   0   0   3     2121.84     2104.88     25.30 o
   1   0   3    11778.59    11747.81    103.99 o
   2   0   3       19.32       38.15     11.26 o
   3   0   3    16604.92    15915.27    283.34 o
   4   0   3       11.51       37.05     19.51 o
   5   0   3     2968.35     3355.16     33.45 o
   6   0   3      590.33      673.94     22.09 o
   7   0   3      964.06      934.21     21.31 o
   8   0   3      104.58       84.16     21.88 o
 -10   1   3      162.54      165.30     24.09 o
  -9   1   3      556.55      542.46     48.26 o
  -8   1   3      144.96      174.72     20.06 o
  -7   1   3     7406.22     7033.89    847.20 o
  -6   1   3     7678.21     6649.72    546.25 o
  -5   1   3      136.25      146.29     17.85 o
  -4   1   3     3094.05     3032.03    204.43 o
  -3   1   3    23624.58    22722.79   1837.34 o
  -2   1   3    49463.17    55212.94    790.47 o
  -1   1   3     8043.56     8576.37     60.28 o
   0   1   3      918.56      947.77     30.25 o
   1   1   3     6372.83     6391.69    106.67 o
   2   1   3    34433.64    33260.84     91.44 o
   3   1   3     6637.80     5595.83    567.88 o
   4   1   3       37.15       32.72     13.21 o
   5   1   3      314.24      297.73     15.38 o
   6   1   3     4699.66     4943.64     34.49 o
   8   1   3       28.88       18.13     20.89 o
 -11   2   3        0.05        8.49     21.88 o
 -10   2   3      521.74      462.27     36.08 o
  -9   2   3        8.06      119.92     58.65 o
  -8   2   3     3661.60     3471.63    239.31 o
  -7   2   3      543.61      504.35     36.12 o
  -6   2   3     5133.88     4938.35    611.47 o
  -5   2   3     2297.83     1767.80    303.06 o
  -4   2   3     4661.72     4712.62    300.90 o
  -3   2   3     4083.47     3944.23    347.87 o
  -2   2   3      506.40      566.08     61.59 o
  -1   2   3     3254.84     3543.93     80.66 o
   0   2   3      264.48      264.65     54.05 o
   1   2   3     5162.70     4431.02    410.97 o
   2   2   3     1184.57     1115.61     44.16 o
   3   2   3     5113.25     4965.49    483.40 o
   4   2   3      152.44      177.02     18.73 o
   5   2   3     1827.86     2060.20     27.46 o
   6   2   3       11.71       45.53     20.30 o
   7   2   3      524.27      661.98     24.45 o
   8   2   3       76.68       81.40     22.27 o
 -11   3   3       83.22       57.52     25.42 o
 -10   3   3       66.67       67.88     23.33 o
  -9   3   3     4453.24     4240.08     49.77 o
  -8   3   3     1604.54     1499.80     25.44 o
  -7   3   3      670.29      667.35     69.01 o
  -5   3   3    29433.47    36152.46   1692.14 o
  -4   3   3    16474.22    19538.32    555.40 o
  -3   3   3      767.15      909.10     40.28 o
  -2   3   3       32.38       26.41     53.61 o
  -1   3   3    39715.86    39286.68    267.95 o
   0   3   3    33902.09    28719.39   1632.12 o
   1   3   3     2166.93     1923.09    185.97 o
   2   3   3      304.61      284.94     24.45 o
   3   3   3     5613.58     4628.40    443.01 o
   4   3   3     4078.35     4209.35     30.52 o
   5   3   3       96.34      161.23     21.48 o
   6   3   3       19.20       16.36     15.18 o
   7   3   3      102.65      132.06     21.88 o
 -11   4   3      126.54      126.15     28.10 o
 -10   4   3     1378.83     1157.22     30.42 o
  -9   4   3        3.80        3.39     22.95 o
  -8   4   3      553.41      518.91     40.86 o
  -6   4   3    11426.97    12838.66    700.79 o
  -5   4   3     1091.29     1049.37     43.05 o
  -4   4   3     6102.51     6191.11    128.88 o
  -3   4   3     2734.54     2486.69    182.20 o
  -2   4   3    10007.71     9141.42   1342.62 o
  -1   4   3     1245.68     1369.10    176.71 o
   0   4   3     3663.71     3012.41     96.59 o
   1   4   3     3483.89     2818.71     85.35 o
   2   4   3     3092.98     2907.09    136.91 o
   3   4   3     1680.62     1599.11     52.06 o
   4   4   3      509.28      630.87     23.27 o
   5   4   3      923.75     1017.03     25.06 o
   6   4   3       34.25       51.24     15.57 o
   7   4   3       97.66      104.66     24.05 o
 -11   5   3      720.93      653.44     39.04 o
 -10   5   3      101.89      126.48     24.56 o
  -9   5   3       10.44       24.89     22.63 o
  -8   5   3     1479.11     1456.80    256.99 o
  -7   5   3     6649.65     6674.57    905.53 o
  -6   5   3      770.82      735.01     31.18 o
  -5   5   3      385.72      357.74     35.42 o
  -4   5   3     3447.69     2880.86    810.62 o
  -3   5   3    28200.12    24784.72   3547.98 o
  -2   5   3     8426.39    10273.19   1090.94 o
  -1   5   3      390.75      394.91    110.23 o
   0   5   3      666.51      574.97     16.13 o
   1   5   3    11580.30    11095.55    117.51 o
   2   5   3     4816.12     4737.59    129.66 o
   3   5   3      339.20      363.04     23.55 o
   4   5   3       30.36       36.61     18.03 o
   5   5   3     1309.64     1405.19     22.30 o
   6   5   3      554.38      582.51     18.93 o
 -11   6   3      236.31      246.77     28.96 o
 -10   6   3      139.50      112.54     18.72 o
  -9   6   3      822.57      900.24    114.73 o
  -8   6   3     2154.39     2158.52    221.54 o
  -7   6   3      417.55      417.42     26.48 o
  -6   6   3      698.90      810.62     81.28 o
  -5   6   3      226.30      214.06     26.34 o
  -4   6   3     2932.11     2641.18    187.53 o
  -3   6   3      132.26       92.79     21.65 o
  -2   6   3     1121.64      947.77     46.03 o
  -1   6   3      353.94      342.60     45.57 o
   0   6   3     2575.99     2423.76     69.89 o
   1   6   3       72.67       81.89     15.91 o
   2   6   3     1516.75     1496.78     19.41 o
   3   6   3     1058.64     1142.43     32.02 o
   4   6   3      289.87      282.63     15.39 o
   5   6   3       58.47       81.40     23.85 o
 -11   7   3       50.48       46.43     23.71 o
 -10   7   3     1360.93     1565.48    109.77 o
  -9   7   3     1899.66     1986.66    198.97 o
  -8   7   3      105.41       86.33     45.53 o
  -7   7   3       53.44       64.51     34.07 o
  -6   7   3     4565.46     4001.98    649.99 o
  -5   7   3     9069.67     7629.96    879.13 o
  -4   7   3      100.16      103.71     21.55 o
  -3   7   3        5.46       -1.24     16.59 o
  -2   7   3     4808.13     4385.63    101.94 o
  -1   7   3     9179.78     8565.60     79.52 o
   0   7   3     1781.90     1821.19     22.50 o
   1   7   3      409.31      359.60     14.74 o
   2   7   3      489.28      474.04     17.39 o
   3   7   3     1986.06     2135.28    101.66 o
   4   7   3      444.38      400.71     17.12 o
 -10   8   3      379.46      407.26     46.41 o
  -9   8   3      424.05      386.84     76.21 o
  -8   8   3      602.16      586.34     50.19 o
  -7   8   3     1531.72     1381.80    170.89 o
  -6   8   3     1921.62     1616.81    123.77 o
  -5   8   3      790.15      613.51     24.24 o
  -4   8   3     2595.40     2200.20    112.45 o
  -3   8   3      137.17      117.23     18.94 o
  -2   8   3      909.42      939.18     23.34 o
  -1   8   3      993.24      874.31     33.52 o
   0   8   3     1962.13     1940.30     43.07 o
   1   8   3        6.96       25.71     16.92 o
   2   8   3      404.57      434.42     15.43 o
   3   8   3        1.07       -8.10     13.70 o
 -10   9   3       70.91       89.30     24.05 o
  -9   9   3        0.11        6.01     24.01 o
  -8   9   3     2535.46     2138.10     29.64 o
  -7   9   3     2240.48     1871.69    115.31 o
  -6   9   3        0.73       26.99     26.15 o
  -5   9   3       50.79       48.74     27.14 o
  -4   9   3     4590.58     4100.31    155.37 o
  -3   9   3     5610.54     5368.11     54.32 o
  -1   9   3       37.76       27.86     19.72 o
   0   9   3     1060.24     1065.77     46.48 o
   1   9   3     1463.70     1495.74     31.49 o
   2   9   3      116.98       83.42     14.75 o
  -9  10   3      768.03      594.80     85.80 o
  -8  10   3       52.61       69.02     30.43 o
  -7  10   3      323.46      262.53     22.51 o
  -6  10   3      230.88      191.60     23.82 o
  -5  10   3      754.41      710.76     34.42 o
  -4  10   3      355.63      336.32     20.81 o
  -3  10   3      390.87      362.32     31.02 o
  -2  10   3      802.41      797.07     19.29 o
  -1  10   3      242.53      235.28     21.20 o
   0  10   3      277.15      256.06     25.36 o
   1  10   3       97.23       99.89     16.46 o
  -8  11   3       52.35       40.54     25.80 o
  -7  11   3      108.68       85.60     24.99 o
  -6  11   3     1642.30     1294.99     89.26 o
  -5  11   3      538.75      498.79     53.56 o
  -4  11   3        0.40       20.55     21.72 o
  -3  11   3        0.96        6.86     19.50 o
  -2  11   3      813.16      861.26     68.14 o
  -1  11   3      733.66      714.48     52.83 o
  -6  12   3        6.99       -5.14     24.36 o
  -4  12   3       30.53       43.64     21.16 o
   2 -12   4      355.33      324.41     12.89 o
   3 -12   4        0.57       30.34     11.60 o
   4 -12   4       24.01       21.48     14.39 o
  -1 -11   4        0.05        7.34      9.82 o
   0 -11   4      281.67      275.23     20.06 o
   1 -11   4        9.86       17.58     10.50 o
   2 -11   4      637.80      645.97     32.88 o
   3 -11   4       72.19       88.69     12.42 o
   4 -11   4      605.69      563.01     15.60 o
   5 -11   4      166.55      158.18     29.37 o
   6 -11   4      231.82      209.82     16.23 o
  -3 -10   4        6.79        8.11     10.70 o
  -2 -10   4      378.41      342.58     11.34 o
  -1 -10   4     1255.79     1261.35     73.74 o
   0 -10   4      653.54      688.63     19.92 o
   1 -10   4       16.42       23.08      9.62 o
   2 -10   4      451.83      505.22     15.86 o
   3 -10   4     2163.91     2212.79     32.91 o
   4 -10   4     1314.79     1435.27     19.96 o
   5 -10   4       16.23       28.92     16.58 o
   6 -10   4       15.78       28.11     17.34 o
   7 -10   4     1000.13     1039.84     58.39 o
  -4  -9   4      226.99      228.78     12.63 o
  -3  -9   4      119.35       88.14     14.17 o
  -2  -9   4      195.23      209.76     10.18 o
  -1  -9   4      213.78      225.41      9.73 o
   0  -9   4     1575.21     1685.13     37.62 o
   1  -9   4        9.68       20.39     14.28 o
   2  -9   4      901.25      862.77     18.71 o
   3  -9   4       70.75       79.75     10.53 o
   4  -9   4     1010.04     1078.04     17.86 o
   5  -9   4       38.97       37.31     10.57 o
   6  -9   4      599.60      627.55     16.10 o
   7  -9   4      208.04      188.06     27.70 o
   8  -9   4      295.50      240.27     51.45 o
  -5  -8   4        5.09       19.56      9.30 o
  -4  -8   4     1513.99     1464.04     66.61 o
  -3  -8   4     1872.01     2053.36     47.69 o
  -2  -8   4      133.49      155.54     13.66 o
   0  -8   4     3658.97     3967.96     50.47 o
   1  -8   4     4411.87     4500.56    130.97 o
   2  -8   4      734.62      768.33     26.17 o
   3  -8   4        0.42        9.07     11.28 o
   4  -8   4     1977.81     1933.44    175.34 o
   5  -8   4     3237.28     3410.94     83.78 o
   6  -8   4      906.22      933.60     17.06 o
   7  -8   4       31.27       61.93     22.67 o
   8  -8   4       89.86       76.36     14.60 o
  -6  -7   4       67.89       75.64     10.77 o
  -5  -7   4      291.67      271.32     10.87 o
  -4  -7   4      132.47      156.52     11.01 o
  -3  -7   4      741.24      787.68     12.41 o
  -2  -7   4      980.70     1018.97     16.09 o
  -1  -7   4     1413.15     1606.52     44.55 o
   0  -7   4     1474.18     1517.12     24.52 o
   1  -7   4      786.31      734.48     38.59 o
   2  -7   4     2810.49     2848.50     41.21 o
   3  -7   4      255.08      278.52     10.72 o
   4  -7   4      932.51     1041.05     66.10 o
   5  -7   4        4.17       12.36     18.82 o
   6  -7   4      883.23     1018.92     51.29 o
   8  -7   4      223.04      232.23     20.53 o
   9  -7   4       39.10       44.55     29.07 o
  -7  -6   4      169.26      151.12     18.87 o
  -6  -6   4     1109.38     1119.91     40.78 o
  -5  -6   4     1195.73     1172.09     60.27 o
  -4  -6   4      115.39      129.59      8.42 o
  -3  -6   4      239.11      280.26     10.09 o
  -2  -6   4     5409.40     5544.55     56.90 o
  -1  -6   4     8678.51     8765.40    218.24 o
   0  -6   4      875.06      872.22     16.04 o
   1  -6   4      241.83      236.30      8.40 o
   2  -6   4    10370.57    11103.99    147.67 o
   3  -6   4    13753.82    14171.87    106.44 o
   4  -6   4     1215.39     1110.76    139.48 o
   5  -6   4      122.04      138.36     14.54 o
   6  -6   4     1878.99     2138.04     22.83 o
   7  -6   4     3232.55     3223.23    433.77 o
   8  -6   4      277.23      267.50     21.85 o
   9  -6   4      120.28      112.49     23.45 o
  -8  -5   4       30.47       38.30     13.69 o
  -7  -5   4      367.23      351.48     23.01 o
  -6  -5   4        3.20       12.73     10.86 o
  -5  -5   4      735.19      723.60     27.56 o
  -4  -5   4       76.37       78.61      8.64 o
  -3  -5   4     1430.97     1367.47     42.96 o
  -2  -5   4      874.68      918.39     15.44 o
  -1  -5   4     2446.29     2699.73     24.01 o
   0  -5   4     2295.10     2183.93     46.76 o
   1  -5   4     1975.30     1915.29     48.42 o
   2  -5   4     2744.95     2658.47     32.07 o
   3  -5   4     1897.01     1866.08     31.63 o
   4  -5   4     1874.92     1912.43     21.74 o
   5  -5   4      949.00      997.34     17.34 o
   6  -5   4     1789.71     1912.59     22.68 o
   7  -5   4       75.45      151.01     32.62 o
   8  -5   4      615.43      630.52     27.55 o
   9  -5   4       40.51       56.29     27.80 o
  -8  -4   4      707.86      666.69     58.80 o
  -7  -4   4       76.80       81.59     10.78 o
  -6  -4   4      500.66      534.33     10.38 o
  -5  -4   4     2618.21     2652.22     85.52 o
  -4  -4   4    10218.69    10394.42    174.60 o
  -3  -4   4     4361.58     4158.06     83.00 o
  -2  -4   4       15.94       18.94      7.90 o
  -1  -4   4     8807.79     9846.55    337.97 o
   0  -4   4    19737.91    19496.05    481.74 o
   1  -4   4    10952.88    10135.80    711.56 o
   2  -4   4       23.50       35.34     10.49 o
   3  -4   4     1692.09     1714.38     16.51 o
   4  -4   4    11087.37    11385.29    374.00 o
   5  -4   4     7209.41     7407.18    235.89 o
   6  -4   4       12.22       72.87     55.38 o
   7  -4   4        7.96       14.00     17.80 o
   8  -4   4      717.85      685.23     30.73 o
   9  -4   4      818.90      661.49     42.08 o
  -9  -3   4      151.84      122.23     15.56 o
  -8  -3   4      164.61      182.70     19.66 o
  -7  -3   4      904.49      987.57     36.48 o
  -6  -3   4     1302.92     1390.94     42.53 o
  -5  -3   4     1698.52     1824.62     58.77 o
  -4  -3   4      740.80      759.62      9.97 o
  -3  -3   4     7727.40     7591.37     99.75 o
  -2  -3   4     2216.33     2160.95     47.95 o
  -1  -3   4     6397.92     6442.22    200.79 o
   0  -3   4       14.60       26.36      7.49 o
   1  -3   4     7354.40     7425.27     70.46 o
   2  -3   4      153.14      181.48     12.34 o
   3  -3   4     1120.22     1048.25     86.89 o
   4  -3   4      329.86      359.56     12.92 o
   5  -3   4     1457.36     1424.44     73.61 o
   6  -3   4      265.13      296.30     23.93 o
   7  -3   4      341.37      337.92     17.05 o
   8  -3   4      569.66      561.77     79.42 o
  -9  -2   4        2.16        6.98     14.07 o
  -8  -2   4       48.30       45.38     15.68 o
  -7  -2   4     2609.99     2724.07     96.75 o
  -6  -2   4     5870.12     5922.04    130.93 o
  -5  -2   4     1025.43     1007.68     31.11 o
  -4  -2   4      132.08      133.84      9.77 o
  -3  -2   4    12259.52    11946.72     85.78 o
  -2  -2   4    23916.28    23746.14    782.37 o
  -1  -2   4     9755.81     9287.38     97.46 o
   0  -2   4     1234.76     1244.73     25.80 o
   1  -2   4     8598.81     7766.60    292.94 o
   2  -2   4    29682.10    29241.06    314.07 o
   3  -2   4     9618.20     8461.30    532.69 o
   4  -2   4      279.00      259.79     11.82 o
   5  -2   4      843.11      801.33     31.44 o
   6  -2   4     3169.00     2939.64     44.85 o
   7  -2   4     1649.25     1971.76     36.33 o
   8  -2   4       41.63       45.53     27.20 o
   9  -2   4       13.15       21.88     22.86 o
 -10  -1   4      244.94      224.31     21.01 o
  -9  -1   4       57.94       66.71     17.21 o
  -8  -1   4      680.84      706.37     65.05 o
  -7  -1   4      643.13      717.60     41.09 o
  -6  -1   4      729.89      768.43     15.91 o
  -5  -1   4     2055.91     1849.09     40.46 o
  -4  -1   4     5542.92     5565.08    135.27 o
  -3  -1   4    12420.79    11772.98    200.43 o
  -1  -1   4    20429.18    20519.11     90.04 o
   0  -1   4      217.16      196.97      9.95 o
   1  -1   4    11007.92     9919.59     53.76 o
   2  -1   4      120.60      129.63     12.11 o
   3  -1   4    11771.29    11093.26    238.40 o
   4  -1   4      107.80      141.51     15.56 o
   5  -1   4     2565.62     2498.48    127.34 o
   6  -1   4      350.74      428.45     22.67 o
   7  -1   4      979.43     1160.12     27.03 o
   8  -1   4       99.67      106.44     21.48 o
 -10   0   4       83.46       70.95     19.56 o
  -9   0   4     2352.64     2426.54    293.83 o
  -8   0   4     1942.99     1986.20     68.42 o
  -7   0   4      241.38      249.51     16.79 o
  -6   0   4      163.68      142.31     16.50 o
  -5   0   4    15174.77    14116.97    555.37 o
  -4   0   4    23887.82    22289.27    847.17 o
  -3   0   4     1412.40     1308.96     22.15 o
  -2   0   4     1317.03     1270.73     33.73 o
  -1   0   4    41264.63    42425.65   1539.26 o
   0   0   4    50343.53    51224.39    149.45 o
   1   0   4     3396.80     3176.76     26.31 o
   2   0   4     1687.26     1521.82     45.46 o
   3   0   4     5667.69     5130.59    125.67 o
   4   0   4    16157.83    15839.79   1316.75 o
   5   0   4     2464.23     2675.30     32.23 o
   6   0   4      236.08      295.32     21.29 o
   7   0   4      180.25      228.66     22.08 o
   8   0   4      834.77      969.87     27.81 o
 -10   1   4      900.54      841.77     61.04 o
  -9   1   4       96.86       98.94     18.61 o
  -8   1   4     3128.08     2838.73    310.37 o
  -7   1   4        8.26       28.01     17.80 o
  -6   1   4     6730.75     5933.40     69.32 o
  -5   1   4     2713.37     2442.27    147.19 o
  -4   1   4    10485.81    10138.49     56.98 o
  -3   1   4     1815.49     1787.50     36.93 o
  -2   1   4    10608.48    10830.77    368.47 o
  -1   1   4    12606.01    13142.98    336.93 o
   0   1   4     2490.43     2483.91     31.46 o
   1   1   4     5699.35     5861.31    315.29 o
   2   1   4      374.80      346.37     16.87 o
   3   1   4     4061.46     3497.39    142.13 o
   4   1   4      213.38      202.67     20.70 o
   5   1   4     3188.57     3534.57     34.04 o
   6   1   4       70.58       90.47     21.68 o
   7   1   4      623.97      722.19     25.05 o
   8   1   4       35.36       39.22     22.07 o
 -10   2   4      198.94      197.89     26.68 o
  -9   2   4      926.82      849.68     83.32 o
  -8   2   4      764.54      742.92     59.75 o
  -7   2   4    10868.71    10659.49   1378.00 o
  -6   2   4     8108.62     6892.77    973.92 o
  -5   2   4     1668.40     1670.30     39.83 o
  -4   2   4     3149.85     3239.42    183.44 o
  -3   2   4    33408.10    36189.34    174.26 o
  -2   2   4    24101.54    25636.09    115.17 o
  -1   2   4       40.23       76.28     33.51 o
   0   2   4     2322.14     2436.45     45.82 o
   1   2   4    20253.47    18755.04   1679.54 o
   2   2   4    22894.83    18589.68   1670.11 o
   3   2   4     1042.23     1021.28     62.61 o
   4   2   4       12.02       31.14     21.09 o
   5   2   4     1550.68     1676.18     28.43 o
   6   2   4     2563.92     3123.45     33.80 o
   7   2   4      181.43      200.08     16.76 o
 -11   3   4        6.85       17.94     23.84 o
 -10   3   4      888.17      848.14     58.70 o
  -9   3   4      179.40      189.11     20.10 o
  -8   3   4     2063.54     1969.23    191.36 o
  -7   3   4      474.42      476.97     83.93 o
  -6   3   4     7094.11     7085.35   1478.14 o
  -5   3   4      382.05      466.51     57.10 o
  -4   3   4    11946.77    11886.40   1761.82 o
  -3   3   4    10903.92    12073.18     93.97 o
  -2   3   4    13363.64    15437.92   2993.35 o
  -1   3   4     4367.57     4942.49    552.19 o
   0   3   4      305.59      308.15     48.43 o
   1   3   4     1390.76     1086.41     63.69 o
   2   3   4     2344.18     2271.73    128.87 o
   3   3   4     2329.97     2276.34    106.28 o
   4   3   4        9.48       22.07     19.71 o
   5   3   4      870.74      794.05     19.73 o
   6   3   4       91.36      141.32     21.88 o
   7   3   4      305.85      363.14     24.05 o
 -11   4   4      131.52       92.52     26.81 o
 -10   4   4      798.52      896.72    138.09 o
  -9   4   4     2961.47     2923.70    462.59 o
  -8   4   4      437.08      404.10     55.51 o
  -7   4   4     1181.14     1266.38    202.04 o
  -5   4   4    15944.37    19605.89    168.64 o
  -4   4   4    12844.69    13778.84    426.43 o
  -3   4   4      748.37      847.95     44.24 o
  -2   4   4     1862.53     2308.36     44.40 o
  -1   4   4    31171.46    29679.84   3804.29 o
   0   4   4    21250.58    18644.48   2216.51 o
   1   4   4      240.13      201.82     20.83 o
   2   4   4       17.68       14.34     16.08 o
   3   4   4     2900.02     3049.95     88.20 o
   4   4   4     3246.60     3659.38     34.42 o
   5   4   4       32.69       20.50     21.48 o
   6   4   4        2.51       44.94     22.07 o
 -11   5   4      460.47      406.28     49.10 o
 -10   5   4      949.99      922.20     93.95 o
  -9   5   4       66.11       61.65     22.11 o
  -8   5   4      893.22      932.04    107.34 o
  -7   5   4      626.11      871.00     73.08 o
  -6   5   4     4628.30     4936.64    316.21 o
  -5   5   4      154.09      256.94     36.27 o
  -4   5   4     6717.34     7029.51     76.55 o
  -3   5   4      474.96      383.86     44.09 o
  -2   5   4     5164.23     4244.19    594.70 o
  -1   5   4     2289.56     2005.44    120.10 o
   0   5   4     3825.71     3382.15     33.85 o
   1   5   4     1096.42     1036.56    108.97 o
   2   5   4      803.26      790.71     51.39 o
   3   5   4      499.82      450.47     28.29 o
   4   5   4     1039.33     1059.56     21.51 o
   5   5   4      409.04      505.34     24.45 o
 -11   6   4      862.82      826.91    106.41 o
 -10   6   4      242.48      230.42     20.64 o
  -9   6   4      141.27      112.66     17.57 o
  -8   6   4     3050.47     3941.34    196.52 o
  -7   6   4     6664.87     6958.06    350.17 o
  -6   6   4      264.43      222.99     30.76 o
  -5   6   4       14.42       46.30     26.90 o
  -4   6   4     4841.11     4840.58     44.33 o
  -3   6   4    13226.52    11212.22   1603.74 o
  -2   6   4     2592.04     2461.97    231.28 o
  -1   6   4      107.40      118.17     20.77 o
   0   6   4     1297.57     1192.41     37.77 o
   1   6   4     6312.23     6539.39    578.71 o
   2   6   4     2728.61     2671.33    246.40 o
   3   6   4       12.04       32.60     14.35 o
   4   6   4       17.27       39.42     23.45 o
   5   6   4      400.72      414.24     26.62 o
 -11   7   4      359.31      380.96     39.65 o
 -10   7   4      129.25      126.52     29.45 o
  -9   7   4      924.01     1150.84    132.50 o
  -8   7   4     1772.07     1739.27    135.58 o
  -7   7   4      989.89     1097.14     33.74 o
  -6   7   4      846.19      836.82     62.05 o
  -5   7   4     1080.32     1115.04     49.84 o
  -4   7   4     3174.45     2603.60    188.18 o
  -3   7   4       28.31       51.31     20.89 o
  -2   7   4      641.01      777.02     55.70 o
  -1   7   4        0.08       11.52     17.75 o
   0   7   4      543.18      500.97     17.59 o
   1   7   4       33.10       43.51     15.02 o
   2   7   4      675.12      657.24     81.06 o
   3   7   4      111.04      109.36     28.39 o
   4   7   4      103.51       79.35     15.92 o
 -10   8   4      957.39     1103.23    140.40 o
  -9   8   4     1587.51     1857.47     31.53 o
  -8   8   4      165.47      161.64     29.96 o
  -7   8   4       49.60       38.82     25.72 o
  -6   8   4     2105.92     2300.66    129.72 o
  -5   8   4     5068.59     4372.47    385.46 o
  -4   8   4       48.76       15.60     23.57 o
  -3   8   4       10.34       10.96     20.33 o
  -2   8   4     2142.60     1996.80     78.17 o
  -1   8   4     5271.39     5411.91     61.71 o
   0   8   4      567.22      572.23     19.80 o
   1   8   4        7.51        8.77     15.10 o
   2   8   4      182.75      206.43     19.60 o
   3   8   4      576.88      524.49     38.15 o
 -10   9   4      139.45      102.10     17.75 o
  -9   9   4      351.84      380.47     20.74 o
  -8   9   4       80.99       70.99     18.57 o
  -7   9   4      758.54      735.91     26.94 o
  -6   9   4     1413.72     1125.87     27.85 o
  -5   9   4      883.18      752.58     35.03 o
  -4   9   4     1112.13      970.68     49.90 o
  -3   9   4      158.24      183.65     25.59 o
  -2   9   4      957.63      992.38     59.02 o
  -1   9   4      294.85      323.55     23.18 o
   0   9   4      475.68      477.52     36.89 o
   1   9   4        9.93       26.80     19.56 o
   2   9   4      173.23      158.96     29.06 o
  -9  10   4      136.66      169.68     31.14 o
  -8  10   4     1055.99     1069.59     42.38 o
  -7  10   4      571.16      507.99     29.19 o
  -6  10   4       28.82       33.99     27.35 o
  -5  10   4       69.68       66.73     21.30 o
  -4  10   4     1397.61     1260.55     30.64 o
  -3  10   4     1668.94     1709.82     85.35 o
  -2  10   4        0.73       29.68     20.89 o
  -1  10   4        2.20       40.70     21.32 o
   0  10   4      434.20      443.29     20.97 o
  -8  11   4        1.07      -20.59     19.55 o
  -7  11   4      360.15      324.46     24.97 o
  -6  11   4        4.19       13.68     23.61 o
  -5  11   4      361.72      279.99     22.72 o
  -4  11   4       56.75       61.55     21.72 o
  -3  11   4      178.72      187.35     22.82 o
  -2  11   4      112.90      113.80     21.77 o
  -1  11   4       10.81       16.18     21.82 o
  -6  12   4      752.06      633.22     46.05 o
  -5  12   4      105.42       75.38     26.16 o
  -1 -11   5        0.63        5.12      9.48 o
   0 -11   5      261.37      223.75     18.01 o
   1 -11   5     1292.49     1288.39     37.68 o
   2 -11   5      311.37      322.75     34.72 o
   3 -11   5        0.54       -1.54     10.73 o
   4 -11   5       83.90       68.45     16.44 o
   5 -11   5      879.69      797.29    108.98 o
  -3 -10   5       78.21       83.23      9.90 o
  -2 -10   5      189.39      198.33     10.88 o
   0 -10   5      294.25      331.21     15.08 o
   1 -10   5       20.01       38.01     10.38 o
   2 -10   5      301.98      315.08     11.89 o
   3 -10   5        0.53        4.48     13.95 o
   4 -10   5      731.78      628.47     41.62 o
   5 -10   5       72.66       63.97     13.53 o
   6 -10   5      239.18      216.12     13.31 o
   7 -10   5       69.04       97.77     24.93 o
  -4  -9   5        2.44       13.83      9.59 o
  -3  -9   5       14.65        9.96     13.34 o
  -2  -9   5     1359.55     1440.86     35.40 o
  -1  -9   5     2787.08     2905.79    108.54 o
   0  -9   5      229.99      216.23     11.27 o
   1  -9   5       15.62       12.97      8.31 o
   2  -9   5      930.40     1023.53     25.31 o
   3  -9   5     3663.64     3747.20     67.70 o
   4  -9   5      587.10      562.01     13.04 o
   5  -9   5       12.10       32.08     12.20 o
   6  -9   5      114.67      127.45     34.89 o
   7  -9   5     1231.29     1352.24     27.43 o
  -5  -8   5      318.87      293.36     21.83 o
  -4  -8   5      336.23      353.58     18.33 o
  -3  -8   5      386.29      449.28     20.72 o
  -2  -8   5      393.50      465.76     17.88 o
  -1  -8   5      769.36      887.24     21.27 o
   0  -8   5      892.68      920.87     31.58 o
   1  -8   5      742.59      798.90     41.16 o
   2  -8   5     1659.02     1615.45     81.84 o
   3  -8   5      239.43      257.75     23.35 o
   4  -8   5     1252.30     1335.66     31.78 o
   5  -8   5       18.57       34.74     11.34 o
   6  -8   5      860.58      812.95    125.46 o
   7  -8   5        8.64       30.26     14.39 o
   8  -8   5      179.34      133.77     34.59 o
  -6  -7   5        3.86       22.36     11.40 o
  -5  -7   5       81.24       57.59      9.82 o
  -4  -7   5     2348.70     2605.88    112.43 o
  -3  -7   5     1846.76     2075.06     43.28 o
  -2  -7   5        1.37       14.63      6.67 o
   0  -7   5     6938.58     7032.80    202.49 o
   1  -7   5     8928.97     9184.37    185.74 o
   2  -7   5      488.58      505.84     14.18 o
   3  -7   5        0.36        1.33      9.29 o
   4  -7   5     2538.05     2720.81     40.53 o
   5  -7   5     3800.51     4120.31    228.16 o
   6  -7   5      314.27      326.19     54.51 o
   7  -7   5       81.90      103.25     21.58 o
   8  -7   5       71.94       77.52     17.20 o
  -7  -6   5      232.88      212.28     12.49 o
  -6  -6   5       36.54       42.37      9.04 o
  -5  -6   5      821.59      912.58     26.48 o
  -4  -6   5        1.75        8.84      9.95 o
  -3  -6   5     1107.24     1135.10     43.20 o
  -2  -6   5      779.86      837.85     26.97 o
  -1  -6   5      925.79     1138.62     19.08 o
   0  -6   5      320.39      331.66     20.63 o
   1  -6   5     1678.47     1715.31    124.92 o
   2  -6   5     3192.28     3062.42     43.83 o
   3  -6   5     1383.80     1547.06     26.27 o
   4  -6   5     2209.96     2314.93     32.12 o
   5  -6   5      201.69      190.85     10.87 o
   6  -6   5     1255.44     1198.17    117.24 o
   7  -6   5       28.59       73.69     17.61 o
   8  -6   5      368.48      340.00     46.33 o
  -8  -5   5        3.51       18.47     16.33 o
  -7  -5   5      265.77      238.65     24.21 o
  -6  -5   5     2812.11     3025.72    152.86 o
  -5  -5   5     1144.93     1214.34     49.19 o
  -4  -5   5       39.34       29.60      9.83 o
  -3  -5   5      696.75      709.63     14.92 o
  -2  -5   5    14065.59    14567.32    443.76 o
  -1  -5   5    10285.71    11085.09    145.98 o
   0  -5   5     1380.52     1358.89     16.31 o
   1  -5   5      138.02      168.07      8.91 o
   2  -5   5     9697.70    10402.38    179.27 o
   3  -5   5     9129.25     8667.15    444.10 o
   4  -5   5      569.86      541.00     27.44 o
   5  -5   5      107.27      105.49     13.10 o
   6  -5   5     2121.45     2227.91    163.20 o
   7  -5   5     2121.63     2125.95     27.96 o
   8  -5   5       59.37       34.55     20.63 o
  -8  -4   5      108.41       71.29     17.82 o
  -7  -4   5     1022.89     1035.25     16.74 o
  -6  -4   5      184.80      186.57     11.61 o
  -5  -4   5     1999.64     2127.28     70.59 o
  -4  -4   5       35.92       61.66     10.13 o
  -3  -4   5     3781.93     3899.74     60.23 o
  -2  -4   5        3.37      140.55     69.83 o
  -1  -4   5     3023.57     2911.09     27.73 o
   0  -4   5      712.04      716.23     19.19 o
   1  -4   5     5788.56     6057.85     72.18 o
   2  -4   5     1508.72     1548.40     35.47 o
   3  -4   5     1032.29      985.50     47.82 o
   4  -4   5     2015.42     1869.95    105.91 o
   5  -4   5      921.42     1023.26     36.10 o
   6  -4   5      806.57      860.61     39.32 o
   7  -4   5       86.70       98.65     18.56 o
   8  -4   5      533.62      458.93     31.21 o
  -9  -3   5      443.32      384.88     56.59 o
  -8  -3   5     1298.94     1072.19     79.97 o
  -7  -3   5       93.32      106.67     13.59 o
  -6  -3   5       17.98       24.84      8.78 o
  -5  -3   5     3916.57     3871.95     41.12 o
  -4  -3   5    16648.23    16814.86    107.94 o
  -3  -3   5     2590.47     2606.50     55.19 o
  -2  -3   5       53.00       73.96      9.05 o
  -1  -3   5     4463.49     4826.56    183.32 o
   0  -3   5    26117.01    26779.98    403.07 o
   1  -3   5     9299.45     9350.15     53.27 o
   2  -3   5      964.16      930.78     12.63 o
   3  -3   5     1801.76     1889.01     26.09 o
   4  -3   5     9432.85     8103.45    713.51 o
   5  -3   5     3058.16     2879.78    140.04 o
   6  -3   5       34.32       57.86     16.52 o
   7  -3   5        3.70       16.08     17.33 o
   8  -3   5      741.33      776.61    149.25 o
  -9  -2   5      117.75      107.38     17.17 o
  -8  -2   5      212.44      204.93     25.53 o
  -7  -2   5      612.93      681.59     15.97 o
  -6  -2   5      902.60      843.45     13.60 o
  -5  -2   5     2477.92     2551.27     20.28 o
  -4  -2   5      597.78      562.09     11.96 o
  -3  -2   5     5181.66     4854.60     42.43 o
  -2  -2   5     1335.88     1290.36     39.12 o
  -1  -2   5     7316.10     7209.44     27.96 o
   0  -2   5      364.43      387.03     13.53 o
   1  -2   5     6055.06     6008.78     62.35 o
   2  -2   5       51.09       50.39      9.76 o
   3  -2   5     3966.02     3950.05    190.97 o
   4  -2   5      278.99      307.23     13.05 o
   5  -2   5      751.12      757.45     29.46 o
   6  -2   5      188.20      206.16     18.58 o
   7  -2   5      305.81      326.48     22.87 o
   8  -2   5       55.09       55.58     22.27 o
 -10  -1   5      105.28      118.02     19.59 o
  -9  -1   5       24.46       24.50     14.44 o
  -8  -1   5        5.83       28.53     15.50 o
  -7  -1   5     3707.27     3597.97     49.69 o
  -6  -1   5     3658.59     3636.55     46.43 o
  -5  -1   5      871.92      819.28     43.77 o
  -3  -1   5    12482.20    11838.79    297.40 o
  -2  -1   5    25125.14    26100.71    425.31 o
  -1  -1   5     3118.48     2896.87     22.52 o
   0  -1   5       21.86       55.53     26.31 o
   1  -1   5    10844.26    10894.06    143.88 o
   2  -1   5    15990.73    15269.59    415.31 o
   3  -1   5     2885.25     2652.58     39.08 o
   4  -1   5       17.50       41.30     13.26 o
   5  -1   5      711.60      698.79     33.87 o
   6  -1   5     2772.58     2769.98     35.00 o
   7  -1   5      522.30      574.42     24.25 o
   8  -1   5       18.22       29.76     22.07 o
 -10   0   5      252.33      205.13     23.16 o
  -9   0   5       43.82       47.93     17.58 o
  -8   0   5     2188.06     2169.62    107.54 o
  -7   0   5      230.52      247.59     13.86 o
  -6   0   5      440.41      427.50     20.28 o
  -5   0   5      629.15      609.40     41.10 o
  -4   0   5     2132.22     1819.71     47.99 o
  -3   0   5      578.09      591.56     21.31 o
  -2   0   5      247.58      334.88    118.12 o
  -1   0   5     6957.30     6889.05    117.31 o
   0   0   5      613.90      575.66     14.49 o
   1   0   5     5326.30     5015.71     30.98 o
   2   0   5        8.73       60.21     54.20 o
   3   0   5     5048.81     4756.10     66.02 o
   4   0   5       41.84       71.92     16.67 o
   5   0   5     1055.61     1204.38     26.05 o
   6   0   5       63.57       97.17     20.89 o
   7   0   5      560.65      692.76     25.04 o
   8   0   5       54.42       39.81     22.86 o
 -10   1   5       94.30      115.17     26.59 o
  -9   1   5     3426.20     3015.25    595.11 o
  -8   1   5      754.29      680.01     98.56 o
  -7   1   5      127.73      125.10     17.83 o
  -6   1   5      434.76      463.94     34.94 o
  -5   1   5    24066.33    24604.73     98.71 o
  -4   1   5    12965.28    13108.12     53.83 o
  -3   1   5      801.02      899.56     23.73 o
  -2   1   5      465.11      490.85     21.75 o
  -1   1   5    25584.97    25955.27    998.45 o
   0   1   5    15370.84    15506.25    334.87 o
   1   1   5     2218.09     2222.77     36.42 o
   2   1   5        0.54       14.10     15.83 o
   3   1   5     6467.59     6364.18    115.57 o
   4   1   5     7043.90     6165.68    545.25 o
   5   1   5      606.08      725.20     24.26 o
   6   1   5      277.17      368.66     22.67 o
   7   1   5      133.53      157.29     22.27 o
 -11   2   5       60.82       57.61     21.42 o
 -10   2   5     1319.83     1133.41     49.36 o
  -9   2   5        1.46       22.26     16.61 o
  -8   2   5     1740.87     1460.97    259.64 o
  -7   2   5       43.94       83.47     18.96 o
  -6   2   5     8905.53     7968.02   1238.36 o
  -5   2   5      115.63      158.29     30.75 o
  -4   2   5     5840.42     5656.45     87.60 o
  -3   2   5     1052.50      993.26     26.23 o
  -2   2   5    13812.87    14003.85    170.61 o
  -1   2   5      691.48      786.48     68.98 o
   0   2   5     6021.19     6078.72    253.56 o
   1   2   5     2370.32     1972.44    367.20 o
   2   2   5     2215.02     1962.77    310.85 o
   3   2   5      454.08      487.67     26.97 o
   4   2   5      141.79      170.51     22.87 o
   5   2   5      794.33      772.88     19.33 o
   6   2   5       34.28       24.05     15.96 o
   7   2   5      167.95      175.43     22.67 o
 -11   3   5      614.67      585.64     84.91 o
 -10   3   5        9.75       33.11     22.33 o
  -9   3   5      290.72      273.75     21.91 o
  -8   3   5     1751.60     1872.39    325.03 o
  -7   3   5    13233.09    12380.74   2344.85 o
  -6   3   5     2655.08     2823.11     89.55 o
  -5   3   5      580.17      472.74     50.50 o
  -4   3   5     4825.79     4509.90    132.34 o
  -3   3   5    37731.35    38913.76    131.62 o
  -2   3   5    11867.41    11890.75    186.69 o
  -1   3   5       32.33       55.97     35.67 o
   0   3   5     1662.45     1797.21     41.36 o
   1   3   5    16690.82    15870.46   1239.85 o
   2   3   5     4963.21     4803.23    337.57 o
   3   3   5       77.35       87.83     14.88 o
   4   3   5       49.46       47.50     16.36 o
   5   3   5     1311.54     1543.98     29.21 o
   6   3   5      698.00      839.18     26.63 o
 -11   4   5      124.13      127.26     25.67 o
 -10   4   5      396.60      422.64     81.86 o
  -9   4   5      443.18      445.93     76.15 o
  -8   4   5      937.63     1013.05    202.97 o
  -7   4   5       69.73      109.33     26.70 o
  -6   4   5     2726.12     3269.83    260.92 o
  -5   4   5       65.22      116.65     29.17 o
  -4   4   5     5085.95     5810.63     56.09 o
  -3   4   5      139.85      114.19     36.67 o
  -2   4   5     8801.39    10364.76    262.03 o
  -1   4   5     2415.33     2543.11    202.65 o
   0   4   5     4163.67     3599.59    231.16 o
   1   4   5     1344.01     1294.18     84.47 o
   2   4   5     1964.98     1885.91     65.11 o
   3   4   5     1160.80     1115.42     49.34 o
   4   4   5      330.19      327.87     23.86 o
   5   4   5      150.07      149.02     23.65 o
   6   4   5      115.19      166.75     24.64 o
 -11   5   5       97.03       93.14     25.01 o
 -10   5   5     1663.05     1802.41    209.52 o
  -9   5   5     2108.77     2335.10    316.16 o
  -8   5   5      104.17      134.54     23.21 o
  -7   5   5      209.88      240.88     24.10 o
  -6   5   5     4849.58     6080.33    129.09 o
  -5   5   5    12038.47    14871.86    462.38 o
  -3   5   5       84.96       76.69     25.84 o
  -2   5   5     1820.13     2312.21    264.96 o
  -1   5   5    11368.27    10363.19   1627.98 o
   0   5   5     4925.90     4445.98    410.48 o
   1   5   5      197.59      172.63     20.74 o
   2   5   5       73.67       87.78     14.25 o
   3   5   5     3017.28     3058.47    188.14 o
   4   5   5     1424.21     1506.80     24.67 o
   5   5   5        0.06       18.72     23.65 o
 -11   6   5      875.53      768.51     41.47 o
 -10   6   5      556.98      565.51     88.30 o
  -9   6   5      570.01      617.50     81.49 o
  -8   6   5     1510.35     1825.60     31.69 o
  -7   6   5     2507.83     2936.42    148.58 o
  -6   6   5     2409.06     2730.20     86.60 o
  -5   6   5      589.40      620.43     24.99 o
  -4   6   5     3818.83     4040.66     39.14 o
  -3   6   5      829.85      796.06     36.00 o
  -2   6   5     2840.95     2547.12    187.10 o
  -1   6   5        3.92       14.15     20.21 o
   0   6   5     3620.35     3501.90    548.64 o
   1   6   5      365.66      372.95     18.32 o
   2   6   5      323.83      333.25     19.91 o
   3   6   5       40.69       38.15     14.23 o
   4   6   5      452.12      431.22     27.60 o
 -11   7   5      315.42      264.63     52.20 o
 -10   7   5      199.12      271.99     34.86 o
  -9   7   5      183.41      184.08     20.60 o
  -8   7   5     4268.04     5128.26     92.09 o
  -7   7   5     4489.84     5428.60    149.01 o
  -6   7   5        2.38        8.90     21.48 o
  -5   7   5      224.72      207.59     40.41 o
  -4   7   5     6498.66     6581.66     66.60 o
  -3   7   5     5228.84     5047.91    537.72 o
  -2   7   5      590.51      606.80    157.89 o
  -1   7   5        8.04        4.83     23.76 o
   0   7   5     1811.30     1929.74    190.84 o
   1   7   5     2347.53     2368.17    222.62 o
   2   7   5      568.22      554.59     18.30 o
   3   7   5       22.86       21.86     15.37 o
 -10   8   5       38.75       29.93     18.06 o
  -8   8   5      835.22      797.23    104.06 o
  -6   8   5     1195.02     1043.27     31.58 o
  -5   8   5     1546.02     1424.65    110.07 o
  -4   8   5     2500.13     1966.65    204.41 o
  -3   8   5      315.39      300.08     26.57 o
  -2   8   5     2303.46     2103.40     36.32 o
  -1   8   5       80.18      116.03     21.09 o
   0   8   5      415.55      404.33     31.30 o
   1   8   5       10.57        3.35     19.56 o
   2   8   5      435.08      418.26     20.61 o
 -10   9   5      695.10      774.72     93.28 o
  -9   9   5      343.29      361.40     21.33 o
  -8   9   5       84.13       97.16     21.26 o
  -7   9   5        2.68       41.19     26.62 o
  -6   9   5     2145.69     2209.54    140.78 o
  -5   9   5     2753.39     2336.76    129.02 o
  -4   9   5      113.10      100.90     25.25 o
  -3   9   5       10.75       38.03     21.93 o
  -2   9   5     1504.66     1500.32     28.42 o
  -1   9   5     1880.28     1835.29     32.60 o
   0   9   5       75.86       80.92     18.25 o
   1   9   5       41.42       53.15     20.68 o
  -9  10   5      275.76      320.86     18.33 o
  -8  10   5        2.48       15.14     36.76 o
  -7  10   5      465.16      458.40     28.00 o
  -6  10   5      149.10      142.24     21.57 o
  -5  10   5      423.32      412.80     27.20 o
  -4  10   5      284.34      213.95     20.84 o
  -3  10   5      202.90      236.83     25.86 o
  -2  10   5      288.18      273.59     22.25 o
  -1  10   5       71.97       53.87     28.88 o
   0  10   5      282.79      227.98     19.16 o
  -8  11   5      836.29      831.13     27.02 o
  -7  11   5      148.98      168.09     21.08 o
  -6  11   5       31.83       29.10     17.37 o
  -5  11   5      160.67      143.80     23.56 o
  -4  11   5      713.67      555.94     59.23 o
  -3  11   5      385.07      390.88     27.45 o
  -2  11   5        0.03       12.37     24.60 o
   0 -11   6      235.94      180.03     11.95 o
   1 -11   6        8.37       29.99     10.87 o
   2 -11   6       85.07       83.57     10.02 o
   3 -11   6        4.28       19.44     13.52 o
   4 -11   6      264.65      215.65     28.78 o
  -2 -10   6       75.41       72.68     10.74 o
  -1 -10   6       78.06       94.98     10.40 o
   0 -10   6      701.70      746.38     39.68 o
   1 -10   6     1446.74     1556.03     91.31 o
   2 -10   6      468.88      485.28     31.93 o
   3 -10   6        0.36        6.01     10.71 o
   4 -10   6      179.38      182.90     35.09 o
   5 -10   6      910.46      951.94    167.97 o
   6 -10   6      265.66      215.76     43.37 o
  -4  -9   6       54.18       56.23     11.79 o
  -3  -9   6      335.98      318.41     18.75 o
  -2  -9   6      309.29      309.02     20.60 o
  -1  -9   6      122.98      158.05     11.17 o
   0  -9   6      335.25      348.80     43.96 o
   1  -9   6      180.94      200.14     11.57 o
   2  -9   6      355.01      424.99     16.15 o
   3  -9   6       43.64       50.70     10.24 o
   4  -9   6      437.41      477.74     34.67 o
   5  -9   6        0.18       25.42     15.12 o
   6  -9   6      263.67      273.18     46.33 o
   7  -9   6        1.48        6.92     17.62 o
  -5  -8   6      400.99      375.51     17.59 o
  -4  -8   6        0.88        8.11      8.94 o
  -3  -8   6      267.85      270.73     10.44 o
  -2  -8   6     2301.57     2462.00    134.96 o
  -1  -8   6     2540.18     2719.51    157.88 o
   0  -8   6       22.33       32.11     10.91 o
   1  -8   6       55.09       60.73      9.14 o
   2  -8   6     2471.60     2687.63    115.63 o
   3  -8   6     3735.43     4165.11    115.93 o
   4  -8   6      241.13      259.31     10.65 o
   5  -8   6        0.95        4.07     35.57 o
   6  -8   6      326.43      368.20     26.12 o
   7  -8   6      793.42      654.15     43.29 o
  -6  -7   6        4.22        2.11     10.20 o
  -5  -7   6      581.66      559.91     31.52 o
  -4  -7   6       39.49       36.76      8.82 o
  -3  -7   6      986.54     1103.41     24.93 o
  -2  -7   6      612.28      629.98     43.74 o
  -1  -7   6     1435.57     1571.17     13.48 o
   0  -7   6      472.43      486.29     11.65 o
   1  -7   6      909.06      996.63     31.67 o
   2  -7   6     1175.99     1182.26     75.19 o
   3  -7   6      951.36     1007.88     58.78 o
   4  -7   6      918.30     1027.52     56.03 o
   5  -7   6      251.12      275.22     17.05 o
   6  -7   6     1051.17     1105.07     78.03 o
   7  -7   6        3.74       26.09     16.81 o
  -7  -6   6       46.32       33.47     14.07 o
  -6  -6   6       30.91       60.62     11.30 o
  -5  -6   6      313.34      318.69     13.58 o
  -4  -6   6     2252.92     2538.53    107.29 o
  -3  -6   6     1855.02     1899.80     54.70 o
  -1  -6   6     1312.34     1556.52     60.47 o
   0  -6   6     9909.84    10635.74    113.41 o
   1  -6   6     7838.10     8182.12    159.61 o
   2  -6   6       10.80       24.68      8.13 o
   3  -6   6        8.03       18.84     10.81 o
   4  -6   6     3253.84     3587.76    132.51 o
   5  -6   6     3515.62     3505.03    180.38 o
   6  -6   6        4.69      115.03     98.35 o
   7  -6   6       67.37       76.91     17.51 o
   8  -6   6      223.76      163.36     21.81 o
  -8  -5   6       72.05       49.83     15.49 o
  -7  -5   6      409.62      377.66     48.30 o
  -6  -5   6      145.88      143.85     10.32 o
  -5  -5   6     1158.96     1411.89     60.06 o
  -4  -5   6       22.20       22.18     13.73 o
  -3  -5   6     2724.50     3000.75    108.99 o
  -2  -5   6      194.61      249.59     10.27 o
  -1  -5   6     1586.56     1763.04     29.88 o
   0  -5   6      285.99      292.32      8.84 o
   1  -5   6     2109.62     2172.84     22.23 o
   2  -5   6      311.45      318.54     11.32 o
   3  -5   6     1101.32     1133.28     45.66 o
   4  -5   6     1003.94      954.44    100.26 o
   5  -5   6      688.18      778.46     33.93 o
   6  -5   6      675.79      746.42     61.73 o
   7  -5   6       75.07       55.30     18.33 o
   8  -5   6      368.90      293.12     25.93 o
  -8  -4   6       31.46       40.54     12.96 o
  -7  -4   6      872.96      831.95     86.47 o
  -6  -4   6     3493.20     3784.49     82.18 o
  -5  -4   6      219.43      234.71     12.10 o
  -3  -4   6     4413.46     4671.40    105.71 o
  -2  -4   6    16052.78    17544.14    293.22 o
  -1  -4   6     4427.16     4304.05    124.71 o
   0  -4   6        0.60        6.70      8.60 o
   1  -4   6     1452.39     1556.16     38.62 o
   2  -4   6    11058.92    11436.17    347.01 o
   3  -4   6     6417.26     6196.97    215.59 o
   4  -4   6       91.51      106.35     16.29 o
   5  -4   6       45.98       53.93     12.23 o
   6  -4   6     1476.85     1522.77     36.72 o
   7  -4   6     1288.68     1211.04     65.93 o
   8  -4   6        0.08       15.57     30.75 o
  -9  -3   6       59.56       34.75     14.72 o
  -8  -3   6      264.65      209.59     15.61 o
  -7  -3   6     1095.57     1110.43     21.41 o
  -6  -3   6      565.44      547.02     14.18 o
  -5  -3   6     2455.45     2450.06    133.23 o
  -4  -3   6      214.06      220.43     10.82 o
  -3  -3   6     8787.46     9159.73     81.13 o
  -1  -3   6     5924.78     5328.61    224.86 o
   0  -3   6      150.80      165.29     12.13 o
   1  -3   6     4013.56     3823.35     27.48 o
   2  -3   6       22.88       25.98     16.56 o
   3  -3   6     3393.73     3150.31    250.06 o
   4  -3   6     1008.87     1056.16     45.65 o
   5  -3   6      777.04      779.68     16.60 o
   6  -3   6      341.38      361.54     23.62 o
   7  -3   6      264.07      259.53     20.65 o
   8  -3   6      160.42      137.98     29.76 o
  -9  -2   6      659.18      606.82     38.49 o
  -8  -2   6     1872.72     1832.09     54.92 o
  -7  -2   6       14.68       10.44     11.87 o
  -6  -2   6        0.23       16.21     10.80 o
  -5  -2   6     4229.88     4337.23     99.58 o
  -4  -2   6    18201.26    18415.75    372.86 o
  -3  -2   6     1624.93     1651.94     30.83 o
  -2  -2   6      224.53      265.31     12.48 o
  -1  -2   6    11566.55    11341.55   1049.33 o
   0  -2   6    58841.20    62547.76    499.58 o
   1  -2   6     7784.58     7911.50    174.72 o
   2  -2   6       79.58       93.79     12.01 o
   3  -2   6     1936.15     1966.45     76.59 o
   4  -2   6     8631.59     8724.26    500.06 o
   5  -2   6     1447.49     1339.70     66.11 o
   6  -2   6       11.79       36.12     15.86 o
   7  -2   6       10.12       35.48     21.29 o
 -10  -1   6      364.74      307.94     35.92 o
  -9  -1   6      239.58      211.29     18.69 o
  -8  -1   6      695.59      640.93     17.64 o
  -7  -1   6      115.58      127.20     12.18 o
  -6  -1   6     1377.27     1294.94     29.88 o
  -5  -1   6     2220.15     2156.91     89.67 o
  -4  -1   6     2586.72     2488.24     85.81 o
  -3  -1   6     2706.66     2450.42    179.65 o
  -2  -1   6       32.01       59.14     19.51 o
  -1  -1   6     3529.24     3488.75    105.19 o
   0  -1   6     1007.25      998.50     16.93 o
   1  -1   6     4033.18     4084.41     94.59 o
   2  -1   6        0.90       -0.06     12.82 o
   3  -1   6     4413.42     4181.62    203.27 o
   4  -1   6        0.00       18.58     13.23 o
   5  -1   6     1128.92     1217.91    117.79 o
   6  -1   6      174.17      191.21     22.27 o
   7  -1   6      266.61      244.85     24.05 o
 -10   0   6      115.38      118.62     26.33 o
  -9   0   6      367.31      340.97     27.99 o
  -8   0   6      193.31      172.84     23.50 o
  -7   0   6     4477.35     4268.17    200.92 o
  -6   0   6     4607.26     4481.83    240.34 o
  -5   0   6       96.43      111.00     14.21 o
  -4   0   6     1985.13     1838.05     73.37 o
  -3   0   6    12330.17    11326.24    779.17 o
  -2   0   6    21693.64    23534.47    248.98 o
  -1   0   6     3135.23     2996.33    197.43 o
   0   0   6      636.70      676.50     17.22 o
   1   0   6     3717.20     3652.01    166.03 o
   2   0   6    13166.39    13225.62    539.85 o
   3   0   6     2290.44     2202.13     70.72 o
   4   0   6       21.49       36.35     14.71 o
   5   0   6      251.89      314.25     22.47 o
   6   0   6     1803.73     2092.90     31.99 o
   7   0   6      227.13      238.72     23.85 o
 -10   1   6      401.63      321.97     20.91 o
  -9   1   6        6.45       25.80     19.58 o
  -8   1   6     2472.49     2350.39    242.25 o
  -7   1   6      312.03      315.10     25.32 o
  -6   1   6     3382.21     3003.42    207.32 o
  -5   1   6      761.43      780.69     44.30 o
  -4   1   6     2510.14     2495.42     84.63 o
  -3   1   6     1900.75     1737.82     48.56 o
  -2   1   6     1158.13     1148.95     20.73 o
  -1   1   6     1252.46     1129.64     27.36 o
   0   1   6      436.12      459.29     15.35 o
   1   1   6     1805.18     1755.73     47.74 o
   2   1   6      971.70      886.34     57.07 o
   3   1   6     2109.79     1785.34    175.21 o
   4   1   6       22.31       31.86     17.36 o
   5   1   6      654.43      538.44     19.72 o
   6   1   6        4.71       -1.58     15.37 o
   7   1   6      235.80      273.42     26.02 o
 -11   2   6       60.01       55.00     21.94 o
 -10   2   6      126.30      154.95     21.75 o
  -9   2   6     3224.08     3083.94    410.76 o
  -8   2   6      988.06      926.21    109.07 o
  -7   2   6      473.96      514.97     46.42 o
  -6   2   6      250.00      259.66     30.36 o
  -5   2   6    18061.93    18299.34    533.28 o
  -4   2   6     8106.40     8321.67    232.98 o
  -3   2   6      451.35      429.34     31.17 o
  -2   2   6      445.80      456.83     46.06 o
  -1   2   6    19586.59    19872.04    938.76 o
   0   2   6    14163.16    14923.70    485.24 o
   1   2   6      601.13      667.96     27.03 o
   2   2   6      361.72      329.69     37.42 o
   3   2   6     2995.55     2719.45    225.82 o
   4   2   6     1849.59     1988.74     31.01 o
   5   2   6       15.30       18.53     22.67 o
   6   2   6        4.58        4.73     15.57 o
 -11   3   6      170.18      196.13     53.66 o
 -10   3   6     1035.90     1054.92    131.18 o
  -9   3   6       15.44       29.41     19.65 o
  -8   3   6      342.30      372.93     57.83 o
  -7   3   6      141.93      188.09     28.92 o
  -6   3   6     7043.35     7244.43    421.42 o
  -5   3   6      320.50      334.48     36.07 o
  -4   3   6     3928.31     3922.94     85.01 o
  -3   3   6      595.84      738.06     37.15 o
  -2   3   6     5258.38     5042.04     98.16 o
  -1   3   6      250.08      274.46     30.23 o
   0   3   6     2731.81     2764.53     99.76 o
   1   3   6     1222.04     1264.53    115.56 o
   2   3   6     1292.59     1251.39     69.49 o
   3   3   6      618.66      612.87     29.44 o
   4   3   6      365.85      385.46     17.74 o
   5   3   6      393.09      400.64     25.83 o
   6   3   6       15.02       -2.76     23.85 o
 -11   4   6      597.93      604.75     77.84 o
 -10   4   6      121.03      130.12     28.91 o
  -9   4   6        8.28       27.36     24.72 o
  -8   4   6     1564.85     1945.68    367.80 o
  -7   4   6     4870.61     6185.31    802.80 o
  -6   4   6      368.41      421.26     34.90 o
  -5   4   6      255.66      325.92     41.01 o
  -4   4   6     3332.57     3761.98    123.24 o
  -3   4   6    17539.59    19709.59   1442.74 o
  -2   4   6     4554.01     5279.71    610.17 o
  -1   4   6      119.81      129.99     30.83 o
   0   4   6      766.71      843.21    100.70 o
   1   4   6     6521.83     5875.09    663.29 o
   2   4   6     2357.20     2216.86     89.71 o
   3   4   6       97.41      101.69     14.20 o
   4   4   6       32.76       33.51     24.24 o
   5   4   6      665.89      641.34     21.89 o
 -11   5   6      276.74      296.98     58.43 o
 -10   5   6       72.53       79.39     24.14 o
  -9   5   6      872.61     1009.38    198.25 o
  -8   5   6     1775.12     2462.38    155.93 o
  -7   5   6      495.37      636.90     41.51 o
  -5   5   6      312.30      390.49     31.63 o
  -3   5   6      265.04      448.66     63.98 o
  -1   5   6       92.28       78.86     21.46 o
   0   5   6     1720.64     1428.27     46.35 o
   1   5   6        8.67       50.21     22.06 o
   2   5   6     1085.86     1045.69     47.39 o
   3   5   6      491.50      473.06     16.16 o
   4   5   6      148.79       98.56     18.33 o
 -11   6   6       23.30       19.58     28.55 o
 -10   6   6     1408.93     1606.18    189.20 o
  -9   6   6     1711.93     2027.83    185.11 o
  -8   6   6      204.85      282.84     26.23 o
  -7   6   6       18.46       11.65     19.56 o
  -6   6   6     4219.95     5256.55     50.83 o
  -4   6   6       19.64       31.75     24.97 o
  -3   6   6        0.77      -15.44     22.79 o
  -2   6   6     3522.03     3550.81    676.56 o
  -1   6   6     6386.27     6168.63   1003.65 o
   0   6   6      878.32      892.22     72.97 o
   1   6   6      165.23      179.35     17.83 o
   2   6   6      379.57      371.49     21.01 o
   3   6   6     1272.01     1177.94     78.24 o
   4   6   6      236.72      217.63     21.09 o
 -10   7   6      368.48      434.09     75.71 o
  -9   7   6      522.66      615.68     19.43 o
  -8   7   6      404.40      486.19     22.90 o
  -7   7   6     1523.24     1765.22     26.84 o
  -6   7   6     1603.84     1794.94    239.14 o
  -5   7   6      938.81     1030.48     25.98 o
  -4   7   6     1892.05     2241.48    125.45 o
  -3   7   6      154.72      141.05     22.64 o
  -2   7   6      707.82      652.54    104.38 o
  -1   7   6      906.14      857.01     97.37 o
   0   7   6     1430.07     1466.43    180.60 o
   1   7   6        7.40       29.43     17.80 o
   2   7   6      240.35      230.93     21.81 o
   3   7   6        7.29       20.68     18.58 o
 -10   8   6       93.69      127.65     16.46 o
  -9   8   6        6.75       -4.88     19.51 o
  -7   8   6     1987.35     2320.27     29.04 o
  -6   8   6       15.86       31.14     20.40 o
  -5   8   6       18.80        6.26     33.90 o
  -4   8   6     3755.18     3755.78    460.75 o
  -3   8   6     4388.55     4896.48    527.95 o
  -2   8   6      110.74      140.35     22.43 o
  -1   8   6       14.84       16.51     23.90 o
   0   8   6      778.41      775.92     66.61 o
   1   8   6     1039.75      921.51     59.58 o
   2   8   6       60.89       57.56     21.43 o
 -10   9   6       10.27       54.31     24.14 o
  -9   9   6      800.70      923.11    102.96 o
  -8   9   6       42.27       72.06     28.68 o
  -7   9   6      342.74      393.16     25.44 o
  -6   9   6      170.97      155.28     16.85 o
  -5   9   6      686.88      777.57     54.09 o
  -4   9   6      274.10      260.29     47.60 o
  -3   9   6      430.82      428.91     61.41 o
  -2   9   6      624.97      640.57     69.54 o
  -1   9   6      166.12      170.31     21.32 o
   0   9   6      191.67      184.63     20.65 o
  -9  10   6       18.94       33.09     15.73 o
  -8  10   6       52.75       32.58     17.37 o
  -7  10   6      135.99      181.55     15.66 o
  -6  10   6     1595.81     1689.28     82.15 o
  -5  10   6      482.55      501.05     30.07 o
  -4  10   6        0.32       53.37     21.14 o
  -3  10   6        0.68       23.85     25.39 o
  -2  10   6      678.02      629.06     24.01 o
  -1  10   6      559.82      533.24     49.77 o
  -7  11   6      607.93      592.62     57.50 o
  -6  11   6        1.72       35.75     23.23 o
  -5  11   6      184.89      165.34     17.69 o
  -4  11   6       21.95       43.87     20.63 o
   1 -11   7       12.57       14.27      9.68 o
   2 -11   7      169.39      157.69     26.62 o
   3 -11   7      590.37      562.31     43.62 o
  -2 -10   7       59.27       81.01     18.96 o
  -1 -10   7       77.11       67.39     13.99 o
   0 -10   7      391.96      374.18     42.51 o
   1 -10   7        2.08       25.25     13.20 o
   2 -10   7      206.81      196.68     20.46 o
   3 -10   7        1.53        8.42     12.12 o
   4 -10   7      238.30      223.65     28.55 o
   5 -10   7        5.08       16.73     13.22 o
  -3  -9   7      593.53      539.05     56.36 o
  -2  -9   7       51.07       44.11     11.86 o
  -1  -9   7       19.88        5.15     10.08 o
   0  -9   7     1198.71     1227.63    166.33 o
   1  -9   7     1341.93     1371.51     90.34 o
   2  -9   7      190.10      185.56     11.21 o
   3  -9   7        4.91        2.99      9.19 o
   4  -9   7      561.99      626.72     57.50 o
   5  -9   7      871.07      883.35    114.41 o
   6  -9   7      171.94      165.79     34.40 o
  -5  -8   7      127.14       87.11     16.77 o
  -4  -8   7       23.56       38.71     12.57 o
  -3  -8   7      286.90      272.99     33.47 o
  -2  -8   7      243.78      269.64     11.19 o
  -1  -8   7      437.26      485.86     38.44 o
   0  -8   7      317.93      333.76     18.97 o
   1  -8   7      274.91      309.46     15.32 o
   2  -8   7      661.29      713.05     52.05 o
   3  -8   7       85.89       94.53      9.73 o
   4  -8   7      232.99      226.53     14.69 o
   5  -8   7       15.49       31.49     14.91 o
   6  -8   7      242.14      237.71     14.15 o
  -6  -7   7      536.53      455.07     78.37 o
  -5  -7   7      395.44      385.93     65.28 o
  -4  -7   7       43.07       51.71     10.41 o
  -3  -7   7      189.80      220.96     21.84 o
  -2  -7   7     2269.33     2405.42    158.60 o
  -1  -7   7     2276.56     2456.65    129.63 o
   0  -7   7      184.85      186.12     19.38 o
   1  -7   7      178.58      211.79     17.50 o
   2  -7   7     3453.77     4097.40    112.59 o
   3  -7   7     3414.29     3889.51    207.91 o
   4  -7   7      239.52      249.96     12.09 o
   5  -7   7       10.74       33.24     14.21 o
   6  -7   7      580.99      673.48     83.81 o
   7  -7   7      805.55      639.37     19.03 o
  -7  -6   7      183.58      139.97     19.42 o
  -6  -6   7        1.66       18.74     13.94 o
  -5  -6   7      276.15      271.70     25.61 o
  -4  -6   7       57.93       57.41      9.30 o
  -3  -6   7      746.07      872.18     25.13 o
  -2  -6   7      113.35      161.05     20.26 o
  -1  -6   7      975.38     1074.06     30.05 o
   0  -6   7      460.81      440.34     37.38 o
   1  -6   7      794.86      818.74     68.64 o
   2  -6   7      393.94      403.43     21.84 o
   3  -6   7      731.70      801.45     22.65 o
   4  -6   7      451.06      519.69     22.05 o
   5  -6   7      336.35      373.06     61.61 o
   6  -6   7      360.92      334.32     47.02 o
   7  -6   7       42.30       30.91     22.27 o
  -7  -5   7       16.00       11.80     11.75 o
  -6  -5   7      149.13      119.89     22.17 o
  -5  -5   7     1206.31     1204.88    105.32 o
  -4  -5   7     4228.60     4352.85    138.67 o
  -3  -5   7     1302.51     1229.90     64.63 o
  -2  -5   7       21.61       36.19      8.31 o
  -1  -5   7     3108.07     3427.55     87.35 o
   0  -5   7     7573.80     7853.88    639.05 o
   1  -5   7     3020.38     3133.31     45.15 o
   2  -5   7       10.75        6.91     10.58 o
   3  -5   7      529.72      616.54     28.16 o
   4  -5   7     3477.79     3768.22    257.03 o
   5  -5   7     1783.91     1872.36    114.01 o
   6  -5   7        2.33       46.06     34.98 o
   7  -5   7        0.99       -1.61     19.90 o
  -8  -4   7       99.53       89.22     22.66 o
  -7  -4   7      338.62      327.09     14.45 o
  -6  -4   7      677.17      645.43     45.45 o
  -5  -4   7      827.95      899.39     15.29 o
  -4  -4   7      379.15      418.29     20.11 o
  -3  -4   7     2765.00     2851.40     69.88 o
  -2  -4   7      547.59      712.73    110.67 o
  -1  -4   7     2486.42     2599.48     47.62 o
   0  -4   7        5.26       16.38     11.14 o
   1  -4   7     2405.16     2646.91     47.33 o
   2  -4   7        6.91       28.39     10.32 o
   3  -4   7      611.65      600.52     63.12 o
   4  -4   7       72.71       86.66     12.17 o
   5  -4   7      554.89      569.96     18.31 o
   6  -4   7      130.85      110.21     14.37 o
   7  -4   7      131.90      129.87     19.03 o
  -9  -3   7        3.16       37.39     16.76 o
  -8  -3   7       17.08        6.63     14.19 o
  -7  -3   7     1524.86     1390.71     85.04 o
  -6  -3   7     2844.81     2652.55     17.92 o
  -5  -3   7      354.43      371.40     12.47 o
  -4  -3   7       35.05       45.42      8.83 o
  -3  -3   7     5349.86     5148.72    125.57 o
  -2  -3   7    10545.44    10771.86    623.09 o
  -1  -3   7     2714.46     2507.42     98.88 o
   0  -3   7      272.46      319.84     13.30 o
   1  -3   7     3114.52     2829.72    221.78 o
   2  -3   7    10315.76    10877.95    316.97 o
   3  -3   7     2976.98     2714.47    223.39 o
   4  -3   7       65.62       66.66     12.24 o
   5  -3   7      227.36      259.11     14.00 o
   6  -3   7     1177.15     1043.24     34.71 o
   7  -3   7      459.29      427.57     52.91 o
  -9  -2   7       27.74       37.46     24.15 o
  -8  -2   7      513.71      536.35     17.25 o
  -7  -2   7      306.69      367.80     15.22 o
  -6  -2   7      479.04      488.42     40.38 o
  -5  -2   7      985.11      951.98     28.66 o
  -4  -2   7     2862.98     3059.55     92.15 o
  -3  -2   7     4544.68     4551.39    160.17 o
  -2  -2   7      524.29      742.69     72.98 o
  -1  -2   7     7067.83     6899.53    521.26 o
   0  -2   7      131.72      147.56     13.09 o
   1  -2   7     3319.13     3190.06    307.95 o
   2  -2   7        6.47       10.70     12.33 o
   3  -2   7     3802.54     3895.22    138.46 o
   4  -2   7       44.00       44.79     12.65 o
   5  -2   7      757.54      736.81     35.72 o
   6  -2   7       65.62       48.33     17.11 o
   7  -2   7      316.50      300.45     25.23 o
 -10  -1   7       60.51       52.32     18.54 o
  -9  -1   7     1558.99     1340.98    129.80 o
  -8  -1   7      947.10      920.75     29.01 o
  -7  -1   7      105.48      139.54     15.29 o
  -6  -1   7       89.71      112.03     25.38 o
  -5  -1   7     7979.31     8076.29    449.14 o
  -4  -1   7     9716.84     9389.26    736.84 o
  -3  -1   7      571.54      504.34     13.26 o
  -2  -1   7      459.57      447.42     15.13 o
  -1  -1   7    15697.37    16235.15    685.16 o
   0  -1   7    17192.71    17833.25    327.79 o
   1  -1   7     1298.37     1307.85     56.78 o
   2  -1   7      277.70      308.48     15.06 o
   3  -1   7     2164.18     2106.07    127.91 o
   4  -1   7     4966.48     4621.36    241.46 o
   5  -1   7      775.21      706.99     42.92 o
   6  -1   7       52.89       61.49     22.67 o
   7  -1   7       60.95       71.35     22.86 o
 -10   0   7      632.66      548.88     37.13 o
  -9   0   7       39.69       36.05     19.28 o
  -8   0   7     1552.21     1419.55     73.34 o
  -7   0   7        2.38       36.76     16.52 o
  -6   0   7     3647.23     3544.32    278.23 o
  -5   0   7     1110.59     1046.49     70.54 o
  -4   0   7     3787.20     3647.61     25.42 o
  -3   0   7     1225.10     1237.14     81.57 o
  -2   0   7     3202.05     3370.30    166.87 o
  -1   0   7     3773.63     3651.38    183.39 o
   0   0   7      881.49      870.02     21.61 o
   1   0   7     2449.83     2507.97     23.39 o
   2   0   7      165.90      184.56     15.79 o
   3   0   7     1150.57     1125.33     42.87 o
   4   0   7       98.59       76.26     14.78 o
   5   0   7     1143.69     1268.10    189.45 o
   6   0   7       23.55        7.88     21.88 o
 -10   1   7      105.21      110.72     21.02 o
  -9   1   7      488.20      431.20     40.73 o
  -8   1   7      479.06      453.88     55.81 o
  -7   1   7     6290.60     5455.92    634.65 o
  -6   1   7     4195.47     3798.81    355.13 o
  -5   1   7      432.91      431.33     40.63 o
  -4   1   7     1335.28     1333.67     19.46 o
  -3   1   7    14941.42    14870.01   1640.16 o
  -2   1   7    10400.14    10409.83    884.17 o
  -1   1   7       48.65      110.56     35.38 o
   0   1   7      588.72      592.39     19.53 o
   1   1   7     7717.13     7723.04    331.17 o
   2   1   7     8273.08     7139.48    427.89 o
   3   1   7      480.02      514.89     35.10 o
   4   1   7        4.50       27.91     17.64 o
   5   1   7      679.06      733.48     27.02 o
   6   1   7      893.64      979.98     30.18 o
 -10   2   7      555.81      515.89     73.21 o
  -9   2   7      162.44      145.76     29.71 o
  -8   2   7     1345.27     1309.65    140.49 o
  -7   2   7      209.07      211.76     28.45 o
  -6   2   7     3608.10     3609.94     89.53 o
  -5   2   7      136.74      154.43     21.73 o
  -4   2   7     5785.54     5762.31    362.20 o
  -3   2   7     3823.15     3816.95    181.87 o
  -2   2   7     4812.69     4882.04    130.02 o
  -1   2   7     1947.81     2092.34    101.32 o
   0   2   7      228.72      235.34     59.93 o
   1   2   7      380.78      395.17     24.65 o
   2   2   7     1054.00      996.86     54.79 o
   3   2   7     1018.90     1007.25     45.04 o
   4   2   7        2.41       12.83     18.39 o
   5   2   7      232.35      276.97     24.64 o
 -11   3   7       83.17       73.97     19.61 o
 -10   3   7      677.47      673.08     70.57 o
  -9   3   7     1905.48     2102.71    295.61 o
  -8   3   7      228.10      232.65     22.96 o
  -7   3   7      636.08      727.91     35.77 o
  -6   3   7     1406.52     1622.39    106.73 o
  -5   3   7     8609.69     8926.15    635.84 o
  -4   3   7     5426.77     5283.30     72.83 o
  -3   3   7      228.70      245.07     44.95 o
  -2   3   7     1448.05     1585.14     32.54 o
  -1   3   7    13783.26    13902.42    274.34 o
   0   3   7     8293.10     8820.08    371.66 o
   1   3   7       29.55       38.30     19.42 o
   2   3   7       43.51       52.98     17.23 o
   3   3   7     1323.10     1204.29     42.21 o
   4   3   7     1170.16     1238.23     30.78 o
 -11   4   7      435.48      335.50     24.09 o
 -10   4   7      604.74      572.40    121.57 o
  -9   4   7       40.30       77.13     21.15 o
  -8   4   7      483.67      557.76     91.01 o
  -7   4   7      644.98      787.58     83.04 o
  -6   4   7     2440.14     2657.98    135.54 o
  -5   4   7       32.57       50.01     32.52 o
  -4   4   7     3334.94     3136.31    190.92 o
  -3   4   7       83.72      119.49     47.40 o
  -2   4   7     2040.14     2213.47     45.44 o
  -1   4   7      555.46      585.10     29.71 o
   0   4   7     1899.39     1989.70    205.08 o
   1   4   7      355.35      389.99     27.01 o
   2   4   7      330.03      327.43     22.15 o
   3   4   7      111.64       99.95     17.28 o
   4   4   7      477.55      355.71     20.90 o
 -11   5   7      576.45      607.41    101.29 o
 -10   5   7      170.42      256.77     49.33 o
  -9   5   7       66.11       65.67     18.40 o
  -8   5   7     2374.56     3175.82    505.72 o
  -7   5   7     3832.64     5256.67    382.85 o
  -6   5   7      186.59      164.74     24.10 o
  -5   5   7       28.46       14.90     29.41 o
  -4   5   7     3498.36     4272.27     95.35 o
  -3   5   7     6858.61     8150.49    350.13 o
  -2   5   7     1270.98     1500.13    149.55 o
  -1   5   7       34.63       35.82     28.20 o
   0   5   7      883.48      824.63     61.26 o
   1   5   7     3032.55     2853.17    149.35 o
   2   5   7     1155.51     1135.48     27.15 o
   3   5   7        3.91        2.81     14.45 o
   4   5   7       24.92       14.98     18.53 o
 -10   6   7       67.95       55.71     19.38 o
  -7   6   7      704.82      927.57     56.71 o
  -6   6   7      475.02      596.21    106.59 o
  -4   6   7     1562.70     2119.82    144.06 o
  -3   6   7       35.47       90.26     30.97 o
  -2   6   7      404.83      442.02     70.20 o
  -1   6   7       11.25       37.36     20.92 o
   0   6   7      238.31      206.68     20.37 o
   1   6   7       48.24       82.77     23.93 o
   2   6   7      439.54      385.81     21.80 o
   3   6   7       43.83       51.11     16.50 o
 -10   7   7      884.08      972.89    108.98 o
  -9   7   7     1110.59     1322.22     41.44 o
  -8   7   7      154.65      227.41     20.42 o
  -7   7   7       13.58       29.77     19.03 o
  -5   7   7     3001.82     3661.45     30.98 o
  -4   7   7        9.00        4.08     45.23 o
  -3   7   7       16.72       48.18     36.17 o
  -2   7   7     1638.69     1740.92    213.27 o
  -1   7   7     2920.00     2724.13    353.36 o
   0   7   7      308.01      272.51     27.64 o
   1   7   7        4.89        4.78     23.26 o
   2   7   7      152.18      109.03     17.33 o
 -10   8   7       86.06       81.01     19.18 o
  -9   8   7      325.65      409.07     26.32 o
  -8   8   7       27.01       34.94     19.35 o
  -7   8   7      712.24      866.34     26.08 o
  -6   8   7      841.84     1104.28     62.44 o
  -5   8   7      793.50      859.38     68.84 o
  -4   8   7      683.58      802.26     46.23 o
  -3   8   7      165.02      219.12     25.74 o
  -2   8   7      441.58      466.34     87.56 o
  -1   8   7      279.56      250.68     33.71 o
   0   8   7      305.66      291.07     49.37 o
   1   8   7       11.46       14.23     24.29 o
  -9   9   7      181.67      175.57     19.78 o
  -8   9   7      911.65     1092.32     46.55 o
  -7   9   7      378.05      444.96     24.65 o
  -6   9   7       43.91       34.04     24.66 o
  -5   9   7       91.37       79.45     21.98 o
  -4   9   7     1169.47     1341.54    142.91 o
  -3   9   7     1070.50     1124.56    198.05 o
  -2   9   7        2.87       44.41     22.50 o
  -1   9   7        0.30        3.91     26.01 o
  -8  10   7        0.91       31.01     19.44 o
  -7  10   7      329.38      402.19     52.19 o
  -6  10   7       10.13       -0.17     21.28 o
  -5  10   7      290.09      354.49     23.36 o
  -4  10   7       29.97       25.27     18.58 o
  -3  10   7      172.17      162.49     29.29 o
  -2  10   7       70.66       85.67     22.90 o
  -1 -10   8      742.60      636.11     24.81 o
   0 -10   8       67.54       57.91     10.54 o
   1 -10   8        0.64       -0.16     11.55 o
   2 -10   8      270.35      238.62     31.48 o
   3 -10   8      839.55      743.93     88.30 o
  -3  -9   8      101.96       85.58     11.09 o
  -2  -9   8       89.83       96.01      9.84 o
  -1  -9   8      206.66      197.82     15.77 o
   0  -9   8      197.33      184.63     19.68 o
   1  -9   8      142.79      132.42     20.68 o
   2  -9   8      324.80      347.36     31.37 o
   3  -9   8       57.17       75.48     16.82 o
   4  -9   8      254.20      233.99     28.11 o
   5  -9   8        3.48       31.65     12.81 o
  -4  -8   8      733.49      693.03     74.94 o
  -3  -8   8      576.40      580.61     26.62 o
  -2  -8   8        3.83        7.15      9.80 o
  -1  -8   8       22.59       41.89      9.65 o
   0  -8   8     1709.72     1739.19    138.72 o
   1  -8   8     2070.05     2087.68    207.51 o
   2  -8   8      145.93      139.12      9.41 o
   3  -8   8        8.08       11.78     10.14 o
   4  -8   8      573.25      541.59     89.77 o
   5  -8   8      855.95      732.33     77.72 o
  -5  -7   8      239.58      229.60     36.60 o
  -4  -7   8        0.42       12.33     12.98 o
  -3  -7   8      353.20      370.28     33.46 o
  -2  -7   8      144.10      168.85     12.05 o
  -1  -7   8      261.73      259.06     28.20 o
   0  -7   8       72.61       95.67      9.48 o
   1  -7   8      504.63      584.68     24.91 o
   2  -7   8      595.04      629.41     25.31 o
   3  -7   8      251.65      261.15     10.98 o
   4  -7   8      392.35      436.46     24.61 o
   5  -7   8       81.02       88.37     12.61 o
   6  -7   8      265.01      258.04     67.81 o
  -6  -6   8     1015.22      908.83    108.17 o
  -5  -6   8      391.50      421.73     18.03 o
  -4  -6   8       14.81       38.71     10.00 o
  -3  -6   8      361.42      348.21     39.27 o
  -2  -6   8     4032.42     4427.71    197.21 o
  -1  -6   8     2593.67     2832.43    279.72 o
   0  -6   8      288.10      315.30     11.12 o
   1  -6   8      210.89      219.98     37.69 o
   2  -6   8     2741.53     3174.04     57.15 o
   3  -6   8     2033.03     2104.26    241.13 o
   4  -6   8       87.19       79.66     10.64 o
   5  -6   8        0.13       -2.83     14.70 o
   6  -6   8      552.64      526.65     78.88 o
  -7  -5   8      354.45      298.95     43.95 o
  -6  -5   8       84.14       59.65     10.34 o
  -5  -5   8      562.09      539.20     28.36 o
  -4  -5   8        1.52        5.07      8.54 o
  -3  -5   8     1038.64     1064.04     88.09 o
  -2  -5   8       17.36       61.58     25.66 o
  -1  -5   8      979.88      969.41     56.49 o
   0  -5   8       90.68       97.36      9.46 o
   1  -5   8     1259.55     1511.28     31.63 o
   2  -5   8      167.91      192.10     11.45 o
   3  -5   8      424.71      484.51     11.78 o
   4  -5   8      325.43      365.50     14.53 o
   5  -5   8      211.68      240.97     14.87 o
   6  -5   8      123.05      117.38     18.73 o
  -8  -4   8      518.67      374.63     37.08 o
  -7  -4   8       19.37       26.95     13.37 o
  -6  -4   8        4.47       15.29     11.01 o
  -5  -4   8     1709.42     1654.08     98.68 o
  -4  -4   8     5149.18     5468.46    175.88 o
  -3  -4   8      733.20      812.67     28.53 o
  -2  -4   8       18.34       27.74      8.38 o
  -1  -4   8     1876.68     1957.14     77.22 o
   0  -4   8     6985.46     7264.42    386.48 o
   1  -4   8     2148.46     2200.42    238.07 o
   2  -4   8      244.93      283.51     31.15 o
   3  -4   8      650.39      760.75     64.79 o
   4  -4   8     2461.14     2741.83    220.81 o
   5  -4   8      741.02      712.27     59.19 o
   6  -4   8        4.71        4.88     15.15 o
  -8  -3   8      122.33       94.70     17.02 o
  -7  -3   8      144.74      108.02     14.26 o
  -6  -3   8      420.54      413.69     14.30 o
  -5  -3   8      811.06      804.58     46.61 o
  -4  -3   8      378.09      379.84     12.94 o
  -3  -3   8     1270.31     1145.04     34.89 o
  -2  -3   8      484.25      472.94     11.30 o
  -1  -3   8     2029.98     2196.42     52.58 o
   0  -3   8      207.31      229.94     11.16 o
   1  -3   8     1707.97     1858.78    116.35 o
   2  -3   8       12.12       24.11      9.33 o
   3  -3   8      961.97     1067.41     27.62 o
   4  -3   8       22.15       39.84     16.02 o
   5  -3   8      283.63      310.29     25.38 o
   6  -3   8       50.96       38.73     14.41 o
  -9  -2   8       21.23       16.50     15.80 o
  -8  -2   8       25.29       27.47     13.32 o
  -7  -2   8     1822.74     1707.19     49.73 o
  -6  -2   8     1628.00     1699.99     70.83 o
  -5  -2   8      154.24      152.52     12.70 o
  -4  -2   8       33.59       35.69     10.67 o
  -3  -2   8     5115.38     4940.25    204.87 o
  -2  -2   8     8303.83     8715.33    429.74 o
  -1  -2   8      683.45      656.48     13.49 o
   0  -2   8       10.99       53.70     18.33 o
   1  -2   8     3693.18     3948.61    226.23 o
   2  -2   8     5313.70     4900.10    123.74 o
   3  -2   8      645.32      543.79     25.54 o
   4  -2   8        4.04       15.44     12.49 o
   5  -2   8      246.68      208.52     18.41 o
   6  -2   8      818.79      799.75    108.35 o
  -9  -1   8        4.40       16.97     14.21 o
  -8  -1   8     1097.61      979.56     94.33 o
  -7  -1   8      107.55      127.23     17.63 o
  -6  -1   8      363.74      372.80     28.46 o
  -5  -1   8      141.48      133.99     13.65 o
  -4  -1   8     1324.54     1401.39    128.45 o
  -3  -1   8      371.32      383.79     31.26 o
  -2  -1   8      637.07      639.84     17.56 o
  -1  -1   8     2044.46     2019.91     79.57 o
   0  -1   8      392.26      400.16     23.17 o
   1  -1   8     1553.86     1566.32    112.78 o
   2  -1   8      110.16      112.06     14.44 o
   3  -1   8     1483.76     1331.73     48.68 o
   4  -1   8        2.50       17.96     14.11 o
   5  -1   8      313.36      305.38     31.37 o
   6  -1   8        1.05        0.83     22.99 o
 -10   0   8       99.03       90.82     16.19 o
  -9   0   8     1854.42     1444.75    224.45 o
  -8   0   8      300.97      255.18     17.97 o
  -7   0   8       88.69       84.72     16.07 o
  -6   0   8      383.60      411.21     26.93 o
  -5   0   8    10166.30    10331.98    535.87 o
  -4   0   8     4914.63     4771.22    413.18 o
  -3   0   8      126.51      119.02     11.21 o
  -2   0   8      374.78      377.50     16.66 o
  -1   0   8     9203.53     8854.94    510.83 o
   0   0   8     5612.97     5896.51    285.32 o
   1   0   8      396.65      421.62     32.24 o
   2   0   8        2.99       20.78     14.48 o
   3   0   8     2163.18     2124.44    269.23 o
   4   0   8     2293.29     2242.61    171.54 o
   5   0   8      128.82      152.81     31.65 o
   6   0   8       60.50       62.48     23.45 o
 -10   1   8      776.23      593.00     86.96 o
  -9   1   8        9.82       33.23     20.29 o
  -8   1   8      821.46      687.47     75.61 o
  -7   1   8       72.65       77.20     18.47 o
  -6   1   8     4099.59     3848.00    158.22 o
  -5   1   8       23.79       34.91     14.98 o
  -4   1   8     2562.61     2487.81    177.25 o
  -3   1   8      298.27      323.22     16.37 o
  -2   1   8     4585.59     4272.86    128.20 o
  -1   1   8      287.47      301.14     15.52 o
   0   1   8     2099.76     2088.11    157.25 o
   1   1   8      930.29      982.64     63.05 o
   2   1   8      574.49      565.25     40.26 o
   3   1   8      149.59      150.40     27.50 o
   4   1   8      118.30      120.60     17.64 o
   5   1   8      292.55      258.65     26.22 o
 -10   2   8        0.55       20.90     21.66 o
  -9   2   8      129.03      113.16     20.06 o
  -8   2   8     1051.49     1067.28    130.98 o
  -7   2   8     7075.31     8181.03     70.17 o
  -6   2   8     1141.65     1164.84    114.09 o
  -5   2   8      206.14      195.69     24.94 o
  -4   2   8     1953.40     1991.04    277.10 o
  -3   2   8    14986.82    16836.48    483.69 o
  -2   2   8     4539.39     4955.96    451.26 o
  -1   2   8       19.07       45.08     21.84 o
   0   2   8      618.48      572.48     92.12 o
   1   2   8     6029.95     6203.25     52.23 o
   2   2   8     2043.51     1973.73     44.86 o
   3   2   8       41.40       43.73     15.99 o
   4   2   8       19.41        9.01     19.50 o
   5   2   8      455.79      482.09     28.79 o
 -10   3   8      206.51      194.34     36.28 o
  -9   3   8      264.36      291.88     34.45 o
  -8   3   8      682.19      652.00     86.35 o
  -7   3   8       72.42      106.52     31.98 o
  -6   3   8     1395.59     1330.71     46.00 o
  -5   3   8       45.55       59.52     40.40 o
  -4   3   8     2891.43     2902.99     55.01 o
  -3   3   8       19.99      113.13     39.02 o
  -2   3   8     3798.71     3864.59     53.50 o
  -1   3   8     1007.09     1121.13     31.94 o
   0   3   8     1473.82     1539.22     32.33 o
   1   3   8      334.59      311.45     24.32 o
   2   3   8      822.75      723.91     66.97 o
   3   3   8      473.88      458.19     43.67 o
   4   3   8      103.70      110.77     27.59 o
 -10   4   8     1102.34     1112.49    256.78 o
  -9   4   8     1371.91     1319.28    169.86 o
  -8   4   8       30.35       73.43     40.50 o
  -7   4   8       78.99       82.19     28.08 o
  -6   4   8     2554.18     2350.66    213.64 o
  -5   4   8     6520.57     6421.05     70.96 o
  -4   4   8     1876.04     1856.49     32.54 o
  -3   4   8       20.67       15.87     27.30 o
  -2   4   8     1015.58     1067.22     59.21 o
  -1   4   8     5390.02     5933.70    120.75 o
   0   4   8     1771.65     1686.72    205.54 o
   1   4   8       54.62       54.50     18.14 o
   2   4   8       43.60       44.65     16.22 o
   3   4   8     1199.38     1077.99     67.67 o
   4   4   8      494.51      455.48     31.55 o
 -10   5   8      343.75      304.47     50.29 o
  -9   5   8      393.71      456.34     77.49 o
  -8   5   8      742.81      810.93     27.58 o
  -7   5   8     1415.59     1803.93     84.20 o
  -6   5   8     1260.96     1441.51     29.40 o
  -5   5   8      395.96      506.49     33.81 o
  -4   5   8     1723.57     1755.43    161.87 o
  -3   5   8      312.10      313.15     29.03 o
  -2   5   8     1233.56     1393.05    114.88 o
  -1   5   8        4.98       12.91     20.51 o
   0   5   8     1452.29     1495.65    141.25 o
   1   5   8      157.00      163.78     23.39 o
   2   5   8      118.96      116.44     17.91 o
   3   5   8        1.86       -7.82     15.63 o
 -10   6   8      131.72      137.12     21.78 o
  -9   6   8       71.64       99.86     20.35 o
  -6   6   8        0.02        9.87     21.61 o
  -5   6   8       53.62       83.52     23.06 o
  -2   6   8      253.89      328.99     28.00 o
  -1   6   8       13.44       38.13     22.41 o
   0   6   8      834.16      714.96     53.49 o
   1   6   8     1085.31      946.52     67.37 o
   2   6   8      232.52      190.74     20.98 o
 -10   7   8       18.62        7.01     23.27 o
  -9   7   8      765.77      957.90     74.26 o
  -8   7   8      464.96      481.24     18.89 o
  -6   7   8      598.40      729.30     44.08 o
  -4   7   8     1240.42     1420.96     67.99 o
  -3   7   8      178.16      216.11     25.59 o
  -2   7   8     1076.95     1043.51    182.89 o
  -1   7   8       29.91       18.54     24.58 o
   0   7   8      149.22      113.61     28.18 o
   1   7   8       17.61       19.40     21.16 o
  -9   8   8      188.48      212.37     23.61 o
  -8   8   8       52.01       95.66     43.36 o
  -7   8   8        1.21        2.34     15.61 o
  -5   8   8     1467.45     1620.91     47.57 o
  -4   8   8       55.84      131.48     52.27 o
  -3   8   8        0.40        3.07     24.41 o
  -2   8   8      936.82      911.43    169.49 o
  -1   8   8      931.69      753.00    110.11 o
   0   8   8       33.29       42.78     21.30 o
  -8   9   8        7.73       10.68     18.24 o
  -7   9   8      348.73      364.83     17.42 o
  -6   9   8       50.36       81.47     23.55 o
  -5   9   8      282.52      320.58     33.84 o
  -4   9   8      145.46      162.71     19.85 o
  -3   9   8      136.24      138.33     25.84 o
  -2   9   8      109.16       97.96     23.10 o
  -7  10   8       72.48      114.80     19.44 o
  -6  10   8       16.32       17.25     22.41 o
  -5  10   8      131.40      143.82     21.81 o
  -4  10   8      496.21      479.02     49.76 o
  -2  -9   9      652.68      566.04     77.94 o
  -1  -9   9      584.63      517.66     33.19 o
   0  -9   9        9.54       11.43      8.14 o
   1  -9   9       16.80        4.68     10.20 o
   2  -9   9      582.91      547.61     64.84 o
   3  -9   9      735.13      686.60     44.83 o
  -4  -8   9        7.04       13.25     10.90 o
  -3  -8   9      261.85      252.52     27.27 o
  -2  -8   9      100.95       89.64     17.62 o
  -1  -8   9      318.93      348.14     40.05 o
   0  -8   9      103.98      103.96     13.96 o
   1  -8   9      206.98      214.35     13.32 o
   2  -8   9      184.83      199.14     35.88 o
   3  -8   9      184.85      188.94     20.10 o
   4  -8   9      196.34      192.92     12.20 o
  -5  -7   9      116.11      108.51     13.27 o
  -4  -7   9      716.54      680.27     52.26 o
  -3  -7   9      494.90      487.21     50.65 o
  -2  -7   9        1.54       15.18     11.66 o
  -1  -7   9      346.88      344.84     34.53 o
   0  -7   9     2335.97     2429.13    253.26 o
   1  -7   9     1658.20     1846.21    148.02 o
   2  -7   9        3.40        1.13      9.79 o
   3  -7   9       10.31       31.81     11.92 o
   4  -7   9      718.72      673.89     83.90 o
   5  -7   9      662.92      544.00     16.82 o
  -6  -6   9       47.74       37.97     11.74 o
  -5  -6   9      340.45      405.08     37.84 o
  -4  -6   9        2.46        2.96     14.96 o
  -3  -6   9      719.87      808.12     48.34 o
  -2  -6   9       57.19       49.39      8.93 o
  -1  -6   9      374.58      423.06     34.96 o
   0  -6   9       56.14       63.62      9.46 o
   1  -6   9      548.14      631.08     66.14 o
   2  -6   9       98.05      107.57      9.93 o
   3  -6   9      237.36      269.00     13.16 o
   4  -6   9      157.26      173.46     13.56 o
   5  -6   9      161.61      155.08     12.34 o
  -7  -5   9      358.50      288.24     22.45 o
  -6  -5   9     1098.06     1064.34     57.96 o
  -5  -5   9       94.90      134.68     25.85 o
  -4  -5   9        0.10        6.98     11.82 o
  -3  -5   9     1374.33     1297.70    147.77 o
  -2  -5   9     4141.47     4738.89    245.45 o
  -1  -5   9     1259.13     1368.27     56.53 o
   0  -5   9        1.62       18.98     11.24 o
   1  -5   9      439.29      486.20     11.55 o
   2  -5   9     2536.69     2749.69    127.12 o
   3  -5   9     1351.72     1440.47     89.79 o
   4  -5   9       17.69       22.32     12.64 o
   5  -5   9       24.67       28.67     12.66 o
  -8  -4   9      127.84       67.61     19.61 o
  -7  -4   9      305.68      265.34     41.68 o
  -6  -4   9      176.03      149.70     19.96 o
  -5  -4   9      675.91      692.79     51.35 o
  -4  -4   9      106.42      114.44     19.17 o
  -3  -4   9     1770.06     2021.49     96.54 o
  -2  -4   9        8.74       18.68      9.73 o
  -1  -4   9     1320.18     1499.93     91.67 o
   0  -4   9       13.40       24.90     11.76 o
   1  -4   9      730.10      816.28    126.84 o
   2  -4   9        0.51        9.66     10.05 o
   3  -4   9      792.87      874.97    108.00 o
   4  -4   9      182.84      174.46     26.44 o
   5  -4   9      134.93      132.37     14.65 o
   6  -4   9       43.20       34.54     15.43 o
  -8  -3   9      627.27      489.77     79.74 o
  -7  -3   9        0.71       -0.46     12.24 o
  -6  -3   9        9.96        2.38      9.78 o
  -5  -3   9     1676.03     1690.25    149.20 o
  -4  -3   9     4667.52     4909.57    271.39 o
  -3  -3   9      464.91      488.21     23.07 o
  -2  -3   9        1.41        7.30      9.99 o
  -1  -3   9     3283.20     3767.01    135.09 o
   0  -3   9    11017.87    11789.19    359.27 o
   1  -3   9     1784.43     2040.04    115.45 o
   2  -3   9        0.54        2.55     11.12 o
   3  -3   9      597.92      652.93    102.16 o
   4  -3   9     1818.06     1806.34    185.08 o
   5  -3   9      344.36      327.62     36.42 o
  -9  -2   9       84.26       65.88     15.60 o
  -8  -2   9      225.57      196.12     13.12 o
  -7  -2   9       23.45       14.98     12.77 o
  -6  -2   9      507.04      468.30     46.68 o
  -5  -2   9      563.14      633.56     42.37 o
  -4  -2   9      676.28      658.80     36.40 o
  -3  -2   9      649.76      682.39     57.20 o
  -2  -2   9       45.75       53.37     10.79 o
  -1  -2   9      645.19      632.23     58.39 o
   0  -2   9      330.85      375.21     67.24 o
   1  -2   9     1013.05     1012.65    156.88 o
   2  -2   9        1.56       13.43     13.83 o
   3  -2   9      728.58      609.55     35.90 o
   4  -2   9        3.49        5.60     13.63 o
   5  -2   9      293.80      246.17     24.47 o
  -9  -1   9      131.23      106.76     17.20 o
  -8  -1   9      126.87      103.39     24.69 o
  -7  -1   9     1763.73     1727.34    134.01 o
  -6  -1   9     1589.85     1684.64    148.64 o
  -5  -1   9       38.48       40.89     12.53 o
  -4  -1   9      747.74      727.25     40.44 o
  -3  -1   9     4362.89     4272.78    267.34 o
  -2  -1   9     5854.13     6569.75    342.90 o
  -1  -1   9      742.30      753.78     60.27 o
   0  -1   9      249.59      290.95     44.75 o
   1  -1   9     1504.96     1422.56    166.36 o
   2  -1   9     3210.90     3207.99    388.25 o
   3  -1   9      496.53      477.89     63.70 o
   4  -1   9        6.52       10.49     14.43 o
   5  -1   9      123.60      125.70     44.03 o
  -9   0   9       27.40       45.69     19.90 o
  -8   0   9     1002.79      837.93    112.26 o
  -7   0   9       80.78       72.38     13.93 o
  -6   0   9     1277.18     1271.73    110.44 o
  -5   0   9      125.90      145.00     35.19 o
  -4   0   9      943.68      846.06    123.63 o
  -3   0   9      408.59      490.97     45.16 o
  -2   0   9      730.27      762.52     32.95 o
  -1   0   9      334.77      332.97     16.54 o
   0   0   9      254.72      243.50     13.49 o
   1   0   9      353.47      379.25     81.04 o
   2   0   9      466.60      478.61     39.54 o
   3   0   9      576.61      546.42     74.78 o
   4   0   9        0.22       14.34     17.82 o
   5   0   9      132.56      139.45     35.10 o
 -10   1   9      133.22      120.10     18.92 o
  -9   1   9     1385.10     1156.01    177.04 o
  -8   1   9      330.65      287.61     82.66 o
  -7   1   9      180.13      192.14     20.89 o
  -6   1   9      395.09      426.52     51.17 o
  -5   1   9     6485.72     6228.22   1288.90 o
  -4   1   9     2370.78     2593.63    265.13 o
  -3   1   9      115.68      139.50     15.68 o
  -2   1   9      459.56      452.64     26.92 o
  -1   1   9     6063.86     6078.86    624.62 o
   0   1   9     3708.21     3730.25    415.04 o
   1   1   9      118.88      141.78     20.80 o
   2   1   9      177.31      187.49     25.65 o
   3   1   9     1010.88      960.21     22.09 o
   4   1   9      530.63      421.84     39.89 o
 -10   2   9      461.85      404.74     50.16 o
  -9   2   9       15.97       16.25     24.74 o
  -8   2   9      149.76      158.74     22.41 o
  -7   2   9      198.04      280.25     83.09 o
  -6   2   9     2499.48     2309.86    498.88 o
  -5   2   9       30.93       77.79     24.99 o
  -4   2   9     1554.55     1569.81    205.49 o
  -3   2   9       47.04       82.41     23.80 o
  -2   2   9     1572.30     1593.58    247.76 o
  -1   2   9       25.23        7.89     21.78 o
   0   2   9     1134.04     1180.89    207.23 o
   1   2   9      311.63      277.01     24.25 o
   2   2   9      314.38      295.62     24.28 o
   3   2   9      131.49      124.97     19.26 o
   4   2   9      146.99      123.91     21.56 o
 -10   3   9       63.69       67.42     31.83 o
  -9   3   9        5.45       -3.46     26.20 o
  -8   3   9     1005.56     1205.72     72.51 o
  -7   3   9     2220.16     2646.21     35.27 o
  -6   3   9      130.31      143.74     24.60 o
  -5   3   9       65.13       79.23     40.01 o
  -4   3   9     1784.95     2137.77     49.58 o
  -3   3   9     6570.52     6876.20     58.63 o
  -2   3   9     1553.72     1714.48     42.26 o
  -1   3   9       17.30       33.02     23.70 o
   0   3   9      424.88      525.39     27.40 o
   1   3   9     2285.49     2172.12    131.94 o
   2   3   9      779.72      737.79     51.68 o
   3   3   9       17.40       22.73     17.34 o
 -10   4   9       29.92       35.69     22.37 o
  -9   4   9      543.13      526.37     69.41 o
  -8   4   9      871.74     1020.24     85.42 o
  -7   4   9      285.82      293.50     92.76 o
  -6   4   9      289.20      294.20     24.43 o
  -5   4   9      235.04      217.08     28.23 o
  -4   4   9      956.29     1026.42     29.16 o
  -3   4   9      185.47      232.90     35.38 o
  -2   4   9      718.79      810.34    100.90 o
  -1   4   9       10.28       31.54     21.19 o
   0   4   9      638.68      610.80     46.03 o
   1   4   9        0.15        3.42     18.51 o
   2   4   9      477.32      421.56     39.36 o
   3   4   9      137.54       78.47     20.59 o
 -10   5   9      883.84      801.16     71.25 o
  -9   5   9      913.21     1037.27     61.94 o
  -8   5   9      141.99      117.84     24.50 o
  -7   5   9        3.03       -2.69     29.60 o
  -6   5   9     2265.02     2674.96    174.28 o
  -5   5   9     3434.80     3878.73     53.03 o
  -4   5   9        6.64       40.63     28.26 o
  -3   5   9        0.30       22.65     26.26 o
  -2   5   9     1563.32     1797.54     38.50 o
  -1   5   9     2622.74     2552.32    421.71 o
   0   5   9      298.06      294.12     23.38 o
   1   5   9       34.82       29.71     23.06 o
   2   5   9      183.50      125.28     22.95 o
 -10   6   9      200.37      213.42     22.63 o
  -9   6   9      353.25      387.51     23.25 o
  -8   6   9      147.91      188.63     19.99 o
  -7   6   9      829.23      907.01     25.59 o
  -6   6   9      729.14      787.92     40.53 o
  -5   6   9      541.26      642.00     94.86 o
  -4   6   9      810.16      982.25     34.32 o
  -3   6   9       71.94       72.39     23.09 o
  -2   6   9      287.59      308.05     35.34 o
  -1   6   9      410.35      338.66     45.19 o
   0   6   9      624.74      550.15     66.59 o
   1   6   9        6.35       11.91     24.18 o
  -9   7   9       18.12       41.26     19.99 o
  -8   7   9     1490.71     1677.40    124.94 o
  -7   7   9     1054.61     1243.56     24.50 o
  -6   7   9       18.42       45.62     25.42 o
  -5   7   9        0.84       10.26     22.13 o
  -4   7   9     1766.69     2168.31     82.54 o
  -3   7   9     1989.98     2230.03     33.85 o
  -2   7   9       50.84       40.84     21.89 o
  -1   7   9        1.23       12.22     24.02 o
   0   7   9      341.57      254.55     37.18 o
  -9   8   9      491.75      489.91     99.08 o
  -8   8   9       25.19       15.08     22.58 o
  -7   8   9      233.24      257.63     22.77 o
  -6   8   9       67.72       56.40     23.90 o
  -5   8   9      367.87      405.58     46.23 o
  -4   8   9      118.79      118.31     19.20 o
  -3   8   9      276.17      266.29     47.96 o
  -2   8   9      279.69      233.12     30.32 o
  -1   8   9       58.06       67.60     30.24 o
  -7   9   9      103.82      104.80     18.77 o
  -6   9   9      925.90      992.51     23.84 o
  -5   9   9      275.77      289.82     25.10 o
  -4   9   9        0.37       26.11     18.37 o
  -3   9   9        2.42       14.81     18.49 o
   0  -9  10       41.77       31.47     10.72 o
   1  -9  10       71.40       56.42     11.79 o
  -3  -8  10       83.97       56.97     11.52 o
  -2  -8  10      596.07      569.89     27.61 o
  -1  -8  10      415.86      367.08     48.62 o
   0  -8  10       26.95       25.07     10.12 o
   1  -8  10       65.99       83.03     10.82 o
   2  -8  10      726.95      719.93    109.37 o
   3  -8  10      593.68      490.02     81.16 o
  -4  -7  10       17.99       38.54     29.15 o
  -3  -7  10      211.16      229.67     32.11 o
  -2  -7  10        7.81       11.26     11.85 o
  -1  -7  10      236.95      265.72     32.52 o
   0  -7  10       63.91       65.92      9.77 o
   1  -7  10      170.15      189.15     14.80 o
   2  -7  10       33.39       40.94     13.46 o
   3  -7  10      176.70      172.10     11.79 o
   4  -7  10       77.70       79.79     13.72 o
  -5  -6  10      332.49      283.51     36.34 o
  -4  -6  10     1128.90     1047.13    134.64 o
  -3  -6  10      282.35      264.84     21.03 o
  -2  -6  10       10.38       11.22      8.89 o
  -1  -6  10      707.87      770.25    109.56 o
   0  -6  10     1808.18     1987.77     56.23 o
   1  -6  10      615.28      613.80     52.59 o
   2  -6  10        4.86       25.46     12.32 o
   3  -6  10      117.42      101.76     11.39 o
   4  -6  10      697.96      705.71     87.22 o
  -6  -5  10      194.47      175.91     26.00 o
  -5  -5  10      252.27      245.76     29.85 o
  -4  -5  10      109.54       99.65     15.03 o
  -3  -5  10      641.25      589.46     48.36 o
  -2  -5  10       74.75       78.84     21.56 o
  -1  -5  10      576.93      610.43     56.65 o
   0  -5  10        3.43       30.56     11.68 o
   1  -5  10      524.31      587.85     71.16 o
   2  -5  10        7.85       22.15     10.44 o
   3  -5  10      152.71      153.21     18.20 o
   4  -5  10        8.85        1.79     12.77 o
  -7  -4  10      522.78      427.07     58.38 o
  -6  -4  10      858.09      798.22     46.57 o
  -5  -4  10       79.80       64.77     11.73 o
  -4  -4  10        0.95        6.61     10.61 o
  -3  -4  10     1441.24     1585.50    101.41 o
  -2  -4  10     2771.32     2924.95    374.82 o
  -1  -4  10      549.47      607.29     30.33 o
   0  -4  10       28.83       34.09     11.97 o
   1  -4  10      683.12      737.22     88.36 o
   2  -4  10     2268.98     2060.11    246.27 o
   3  -4  10      601.72      652.48     85.19 o
   4  -4  10        5.01       19.60     13.45 o
   5  -4  10       46.82       45.45     15.22 o
  -8  -3  10      205.46      163.10     25.63 o
  -7  -3  10       91.35      110.13     13.47 o
  -6  -3  10      182.74      207.83     21.27 o
  -5  -3  10      244.57      278.15     24.76 o
  -4  -3  10      794.54      835.34     84.56 o
  -3  -3  10     1019.41     1178.22     71.81 o
  -2  -3  10      205.00      243.73     11.40 o
  -1  -3  10     1445.04     1570.25    254.88 o
   0  -3  10       31.37       41.74     27.40 o
   1  -3  10      577.10      503.61     16.37 o
   2  -3  10       24.35       42.42     11.63 o
   3  -3  10      767.03      807.40    140.54 o
   4  -3  10       15.88       24.54     13.91 o
   5  -3  10      126.48      115.03     15.82 o
  -8  -2  10      301.09      294.48     55.17 o
  -7  -2  10       19.93       17.64     11.31 o
  -6  -2  10       43.74       42.94     10.56 o
  -5  -2  10     2413.12     2644.68    191.49 o
  -4  -2  10     2492.56     2589.25    264.32 o
  -3  -2  10      172.75      163.78     15.57 o
  -2  -2  10      181.55      212.99     33.31 o
  -1  -2  10     3820.38     4067.43     98.61 o
   0  -2  10     3823.95     4257.30    487.25 o
   1  -2  10      332.81      333.92     73.64 o
   2  -2  10        9.74       18.75     14.72 o
   3  -2  10      525.44      548.65     82.53 o
   4  -2  10      992.35      901.25     76.10 o
  -9  -1  10       10.27       16.93     17.50 o
  -8  -1  10      435.48      355.71     28.82 o
  -7  -1  10        0.10        5.77     14.11 o
  -6  -1  10     1106.90     1011.50    128.84 o
  -5  -1  10      277.13      294.14     15.71 o
  -4  -1  10      848.09      808.54    172.13 o
  -3  -1  10      429.07      407.94     73.95 o
  -2  -1  10      623.95      662.26     82.84 o
  -1  -1  10      664.82      704.76     93.00 o
   0  -1  10      238.16      245.54     21.39 o
   1  -1  10      616.91      624.34    108.08 o
   2  -1  10       33.42       46.09     16.10 o
   3  -1  10      197.69      183.94     36.48 o
   4  -1  10       37.40       41.14     17.59 o
  -9   0  10      128.90       94.53     18.56 o
  -8   0  10      191.47      165.88     17.28 o
  -7   0  10     2198.70     1889.24    301.32 o
  -6   0  10     1277.23     1197.34    157.82 o
  -5   0  10       36.79       35.30     14.69 o
  -4   0  10      417.84      414.32     52.94 o
  -3   0  10     4245.72     4087.66    497.41 o
  -2   0  10     2797.19     2883.48    304.77 o
  -1   0  10       51.52       47.86     27.99 o
   0   0  10      144.33      144.60     18.63 o
   1   0  10     1988.92     1634.03    301.43 o
   2   0  10     1894.92     1728.24    339.19 o
   3   0  10      123.48      123.39     16.82 o
   4   0  10        3.74       10.25     19.28 o
  -9   1  10       86.15       68.58     18.91 o
  -8   1  10      526.38      472.13     51.18 o
  -7   1  10       25.94       49.48     26.57 o
  -6   1  10     1030.72     1061.18    166.64 o
  -5   1  10       18.86       37.16     20.55 o
  -4   1  10     1637.33     1619.79    299.58 o
  -3   1  10      671.96      682.68     70.71 o
  -2   1  10     1120.81     1146.66    153.15 o
  -1   1  10      469.70      449.01     31.35 o
   0   1  10       73.09       66.36     16.92 o
   1   1  10       39.05       40.46     21.09 o
   2   1  10      313.67      325.97     67.31 o
   3   1  10      269.35      229.89     24.90 o
   4   1  10        0.66        3.07     19.89 o
 -10   2  10      342.66      302.15     26.56 o
  -9   2  10      759.56      723.56     39.54 o
  -8   2  10       52.89       59.25     26.18 o
  -7   2  10      155.06      167.67     48.10 o
  -6   2  10      701.14      695.00    164.70 o
  -5   2  10     2841.14     2899.70    401.94 o
  -4   2  10     1241.17     1233.30    180.90 o
  -3   2  10       19.00        6.62     17.31 o
  -2   2  10      667.96      679.47    122.49 o
  -1   2  10     3861.29     3562.73    628.39 o
   0   2  10     1914.72     1921.65    458.53 o
   1   2  10        0.69       -0.20     15.96 o
   2   2  10       35.76       47.98     20.18 o
   3   2  10      393.38      315.07     30.95 o
 -10   3  10      240.19      163.93     25.11 o
  -9   3  10       17.82       59.05     22.86 o
  -8   3  10      144.10      168.53     26.54 o
  -7   3  10      340.53      386.10     82.61 o
  -6   3  10      796.47      856.52     34.32 o
  -5   3  10        1.17      -21.09     26.80 o
  -4   3  10      979.76     1154.10     44.40 o
  -3   3  10        2.91      -35.67     34.88 o
  -2   3  10      509.70      558.68     35.10 o
  -1   3  10       39.26       64.01     24.96 o
   0   3  10      589.64      588.03     27.32 o
   1   3  10       79.77       78.80     18.52 o
   2   3  10       85.78       51.40     18.49 o
 -10   4  10       65.96       51.88     26.44 o
  -9   4  10       14.79       26.33     32.67 o
  -8   4  10     1081.17     1199.37     35.12 o
  -7   4  10     1387.52     1544.24     38.16 o
  -6   4  10       75.47      111.05     27.58 o
  -5   4  10       19.29       59.21     32.85 o
  -4   4  10     1484.93     1828.87     39.28 o
  -3   4  10     2339.45     2600.41     43.48 o
  -2   4  10      364.37      415.25     30.07 o
  -1   4  10        5.74       31.63     29.66 o
   0   4  10      369.61      354.91     24.84 o
   1   4  10      964.77      798.25     68.14 o
   2   4  10      298.86      247.14     35.53 o
  -9   5  10      484.62      437.69     51.17 o
  -8   5  10      361.72      384.38     56.49 o
  -7   5  10      297.41      355.87     25.81 o
  -6   5  10      168.55      181.31     31.43 o
  -5   5  10      406.92      450.22     48.70 o
  -4   5  10      471.07      508.14     30.93 o
  -3   5  10       31.22       70.64     33.92 o
  -2   5  10      176.78      195.23     28.88 o
  -1   5  10       12.54       11.81     25.50 o
   0   5  10       71.15       70.97     24.21 o
   1   5  10       34.07       44.54     26.25 o
  -9   6  10      429.63      501.64     23.93 o
  -8   6  10       81.62      115.35     26.75 o
  -7   6  10        0.45      -38.15     40.50 o
  -6   6  10     1002.55     1247.66     39.16 o
  -5   6  10     1065.95     1258.28     35.12 o
  -4   6  10        1.27       67.77     30.92 o
  -3   6  10       12.47       -6.34     31.82 o
  -2   6  10      744.04      688.84    113.45 o
  -1   6  10     1001.32      837.10     98.22 o
   0   6  10      109.08       57.09     20.43 o
  -9   7  10      182.94      150.32     30.55 o
  -8   7  10        3.51       24.66     23.69 o
  -7   7  10      417.53      404.93     64.77 o
  -6   7  10      264.72      313.44     27.35 o
  -5   7  10      411.51      382.29     33.81 o
  -4   7  10      262.69      280.32     24.92 o
  -3   7  10       92.18       79.26     21.51 o
  -2   7  10      108.71       92.22     27.09 o
  -1   7  10      144.94       88.44     24.76 o
  -7   8  10      156.17      182.38     23.69 o
  -6   8  10       29.87       67.61     19.72 o
  -5   8  10       57.59       45.55     20.91 o
  -4   8  10      618.26      550.64     21.81 o
  -3   8  10      424.14      332.76     27.48 o
   0  -8  11        6.08        6.89      9.57 o
  -3  -7  11      120.04      109.66     14.56 o
  -2  -7  11      769.28      687.02    123.83 o
  -1  -7  11      428.68      388.43     46.29 o
   0  -7  11       44.40       30.50      9.52 o
   1  -7  11       93.75       88.15     10.93 o
   2  -7  11      526.87      406.78     42.62 o
  -5  -6  11      105.85       79.95     14.05 o
  -4  -6  11        5.60       25.58     13.05 o
  -3  -6  11      182.98      185.55     29.28 o
  -2  -6  11        9.48       30.74      9.77 o
  -1  -6  11      214.44      251.99     27.10 o
   0  -6  11        7.56       23.76     12.20 o
   1  -6  11      176.05      202.67     33.82 o
   2  -6  11        7.10       -5.75     11.90 o
   3  -6  11      105.56       98.82     12.07 o
  -6  -5  11        8.48       24.14     12.07 o
  -5  -5  11      481.24      360.85     35.69 o
  -4  -5  11     1041.49     1017.31    142.70 o
  -3  -5  11      153.01      124.12     21.59 o
  -2  -5  11       22.13       30.50      8.56 o
  -1  -5  11      496.92      522.93     26.91 o
   0  -5  11     1307.96     1448.52    164.22 o
   1  -5  11      383.85      385.10     45.86 o
   2  -5  11       42.68       40.67     11.37 o
   3  -5  11      148.10      120.45     15.47 o
  -6  -4  11      132.17      118.11     45.96 o
  -5  -4  11      164.31      164.14     24.01 o
  -4  -4  11      133.09      144.66     23.84 o
  -3  -4  11      243.35      203.65     24.25 o
  -2  -4  11      111.86      129.94     15.93 o
  -1  -4  11      368.58      365.79     43.63 o
   0  -4  11       61.61       58.67     11.33 o
   1  -4  11      354.03      367.28     75.22 o
   2  -4  11        2.03        5.14     14.98 o
   3  -4  11      151.85      125.06     13.48 o
  -7  -3  11      570.63      415.90     33.24 o
  -6  -3  11      466.69      405.31     42.55 o
  -5  -3  11       13.97       20.04     10.80 o
  -4  -3  11       30.93       30.34     11.35 o
  -3  -3  11     1374.87     1310.69    172.41 o
  -2  -3  11     1783.96     1758.85     19.64 o
  -1  -3  11       92.22      136.21     15.17 o
   0  -3  11        9.69        6.04     26.02 o
   1  -3  11      854.08      855.82    184.94 o
   2  -3  11     1121.40      921.26     35.91 o
   3  -3  11      108.94      112.53     22.77 o
  -8  -2  11      322.77      259.61     19.97 o
  -7  -2  11       35.50        6.34     15.87 o
  -6  -2  11      152.26      148.60     17.66 o
  -5  -2  11       19.93       43.34     13.53 o
  -4  -2  11      407.63      396.56     75.79 o
  -3  -2  11      107.59      119.49     12.94 o
  -2  -2  11      282.34      312.11     67.62 o
  -1  -2  11      414.73      519.87    124.02 o
   0  -2  11      101.43       98.25     17.44 o
   1  -2  11      256.86      278.37     77.28 o
   2  -2  11       73.55       64.51     17.44 o
   3  -2  11      294.25      273.60     35.26 o
  -8  -1  11       90.95       78.17     22.61 o
  -7  -1  11       28.31       29.77     16.58 o
  -6  -1  11      164.37      162.26     19.20 o
  -5  -1  11     2581.22     2540.93    286.92 o
  -4  -1  11     1250.79     1161.43    292.50 o
  -3  -1  11       23.49       33.51     16.15 o
  -2  -1  11      149.59      167.51     30.95 o
  -1  -1  11     2082.28     2228.64    365.27 o
   0  -1  11     1336.71     1449.26    313.43 o
   1  -1  11       64.58       54.46     21.19 o
   2  -1  11        3.95        9.21     16.92 o
   3  -1  11      456.22      373.09     64.75 o
  -9   0  11        5.71       36.30     17.76 o
  -8   0  11      236.67      183.37     22.36 o
  -7   0  11       41.44       38.81     13.55 o
  -6   0  11     1081.34     1109.32    148.18 o
  -5   0  11        6.12       33.77     18.73 o
  -4   0  11      687.20      671.60    163.22 o
  -3   0  11       69.53       83.27     18.34 o
  -2   0  11      877.96      838.55    127.35 o
  -1   0  11       71.52       85.77     28.09 o
   0   0  11      481.73      435.55     48.21 o
   1   0  11      219.87      254.34     71.36 o
   2   0  11       83.20       61.60     39.62 o
   3   0  11       27.76       14.82     17.90 o
  -9   1  11       34.23       43.27     29.11 o
  -8   1  11      402.79      294.10     48.41 o
  -7   1  11     2235.10     2232.44    342.55 o
  -6   1  11      336.01      333.61     96.71 o
  -5   1  11       38.01       30.17     20.00 o
  -4   1  11      569.41      547.58     60.45 o
  -3   1  11     3680.09     3799.09    887.46 o
  -2   1  11     1154.55     1066.83    340.71 o
  -1   1  11        9.56       16.67     14.43 o
   0   1  11      167.53      177.11     57.26 o
   1   1  11     1361.63     1316.09    470.61 o
   2   1  11      531.74      428.41     63.84 o
  -9   2  11       98.96      126.83     27.06 o
  -8   2  11      272.68      260.03     32.55 o
  -7   2  11       39.02       44.56     23.84 o
  -6   2  11      427.58      325.67     96.62 o
  -5   2  11       24.69       21.64     20.20 o
  -4   2  11      865.41      796.77    235.75 o
  -3   2  11        0.01       29.98     20.78 o
  -2   2  11     1002.10      932.77    288.95 o
  -1   2  11      237.13      247.10     84.57 o
   0   2  11      279.99      247.55     88.91 o
   1   2  11       38.30       58.84     19.94 o
  -9   3  11      533.15      464.79     55.63 o
  -8   3  11        6.48       -6.83     23.12 o
  -7   3  11       10.19        5.41     21.04 o
  -6   3  11      823.64      861.24     46.55 o
  -5   3  11     2054.02     2482.36     53.14 o
  -4   3  11      471.04      534.97     40.23 o
  -3   3  11        0.07       41.78     34.10 o
  -2   3  11      379.47      423.75     22.84 o
  -1   3  11     1539.97     1680.14     34.65 o
   0   3  11      412.93      406.50     28.13 o
   1   3  11        5.24        6.54     21.25 o
  -9   4  11      154.07       86.29     28.40 o
  -8   4  11      193.56      194.57     37.35 o
  -7   4  11      441.11      488.96     77.98 o
  -6   4  11      379.41      403.25     59.05 o
  -5   4  11      152.57      179.05     34.33 o
  -4   4  11      459.27      502.18     34.50 o
  -3   4  11       63.08      105.36     32.47 o
  -2   4  11      290.49      320.69     31.95 o
  -1   4  11       13.31       25.82     19.67 o
   0   4  11      367.40      295.00     33.17 o
   1   4  11       39.30       51.96     23.33 o
  -9   5  11        7.63       32.76     40.90 o
  -8   5  11     1006.37     1044.27     29.86 o
  -7   5  11      888.36      782.84    134.43 o
  -6   5  11        0.91       67.13     26.47 o
  -5   5  11        0.74       -6.84     26.90 o
  -4   5  11      986.47      944.90     47.45 o
  -3   5  11      785.76      768.84     28.52 o
  -2   5  11       69.83       69.56     26.06 o
  -1   5  11       10.58       31.34     23.00 o
   0   5  11      249.74      205.16     24.01 o
  -8   6  11      145.31      158.92     27.66 o
  -7   6  11       90.93      142.68     46.02 o
  -6   6  11      154.94      157.84     30.63 o
  -5   6  11      327.93      372.93     24.19 o
  -4   6  11      355.22      304.69     27.74 o
  -3   6  11       70.53       72.13     33.08 o
  -2   6  11      292.82      283.01     35.67 o
  -7   7  11        4.94       20.38     17.70 o
  -6   7  11      604.38      562.22     23.07 o
  -5   7  11      464.27      421.84     31.61 o
  -4   7  11       12.62       28.09     23.15 o
  -3   7  11        3.07       16.51     21.71 o
  -3  -6  12      284.08      258.00     38.32 o
  -2  -6  12      707.74      614.10     80.10 o
  -1  -6  12      219.28      221.38     49.44 o
   0  -6  12        4.20       10.78     11.02 o
   1  -6  12       98.93       80.27     13.14 o
  -4  -5  12       29.34       26.22     11.44 o
  -3  -5  12      221.93      206.03     39.12 o
  -2  -5  12        6.61       31.30     12.18 o
  -1  -5  12      198.54      191.90     32.92 o
   0  -5  12        1.06        5.29     10.99 o
   1  -5  12       80.41       57.88     13.67 o
   2  -5  12        0.99       16.60     13.94 o
  -5  -4  12      428.19      385.58     41.75 o
  -4  -4  12      804.14      646.81     92.23 o
  -3  -4  12       92.57       83.68     10.46 o
  -2  -4  12        8.31       15.36     12.21 o
  -1  -4  12      668.66      670.44    109.36 o
   0  -4  12     1554.54     1292.66     60.90 o
   1  -4  12      283.26      307.75     80.33 o
   2  -4  12        4.48       14.27     12.69 o
  -6  -3  12      125.98       81.21     16.21 o
  -5  -3  12       79.33       71.66     21.48 o
  -4  -3  12      137.66      108.28     14.02 o
  -3  -3  12      106.05       89.62     19.16 o
  -2  -3  12       24.07       25.17     33.51 o
  -1  -3  12       69.74       88.38     34.39 o
   0  -3  12       87.86       90.70     18.53 o
   1  -3  12      181.22      131.46     17.45 o
   2  -3  12        1.30       -1.35     12.80 o
  -7  -2  12      467.77      371.03     62.33 o
  -6  -2  12      342.34      278.95     44.15 o
  -5  -2  12       10.74       37.13     13.45 o
  -4  -2  12      185.25      156.17     23.43 o
  -3  -2  12     1043.49      998.46    237.16 o
  -2  -2  12     1040.46      996.12    326.24 o
  -1  -2  12      119.74       90.28     29.76 o
   0  -2  12       69.21       88.02     43.07 o
   1  -2  12      392.82      380.44     69.11 o
   2  -2  12      539.95      456.62     84.79 o
  -7  -1  12        8.70       17.80     13.21 o
  -6  -1  12      295.30      256.38     51.00 o
  -5  -1  12       11.87       30.79     14.64 o
  -4  -1  12      230.94      225.33     58.25 o
  -3  -1  12       45.70       50.59     46.51 o
  -2  -1  12      224.68      198.58     67.71 o
  -1  -1  12       68.79       31.55     51.05 o
   0  -1  12       69.77       82.40     17.61 o
   1  -1  12       36.18       39.16     33.51 o
   2  -1  12      128.17      106.06     19.40 o
  -8   0  12       64.01       60.13     17.24 o
  -7   0  12       37.17       46.10     19.01 o
  -6   0  12      197.83      168.37     68.80 o
  -5   0  12     1516.32     1248.30    406.35 o
  -4   0  12      468.73      465.00    109.83 o
  -3   0  12       14.45        8.18     15.28 o
  -2   0  12      171.77      181.61     52.34 o
  -1   0  12     1267.06     1263.63    312.01 o
   0   0  12      666.93      674.61    281.04 o
   1   0  12       20.36       29.13     14.26 o
   2   0  12       45.85       39.81     19.11 o
  -8   1  12       43.97       39.39     24.43 o
  -7   1  12      103.93       61.14     22.06 o
  -6   1  12      562.54      480.62    219.38 o
  -5   1  12        0.10       -0.21     22.50 o
  -4   1  12      398.89      402.93    146.50 o
  -3   1  12        1.79       13.40     22.06 o
  -2   1  12      306.05      229.55     46.43 o
  -1   1  12        0.96       26.44     29.56 o
   0   1  12      280.10      223.47     81.02 o
   1   1  12       64.87       26.82     21.64 o
  -8   2  12      387.10      311.71     33.12 o
  -7   2  12      653.83      509.62    183.31 o
  -6   2  12       35.49       36.68     22.20 o
  -5   2  12        9.80        9.94     44.05 o
  -4   2  12      569.14      524.50    232.21 o
  -3   2  12     1583.80     1501.41    506.86 o
  -2   2  12      351.56      333.23    144.61 o
  -1   2  12        2.28       -3.37     22.06 o
   0   2  12      131.99       99.94     27.99 o
   1   2  12      525.35      389.83     65.39 o
  -8   3  12      256.58      286.60     34.07 o
  -7   3  12       89.73       63.95     22.79 o
  -6   3  12      111.46      168.72     43.76 o
  -5   3  12       91.14       79.43     28.78 o
  -4   3  12      249.60      235.18     38.64 o
  -3   3  12       67.95       53.22     37.25 o
  -2   3  12      257.39      223.89     21.70 o
  -1   3  12        0.67        3.21     27.15 o
   0   3  12      132.28       92.18     32.13 o
  -8   4  12       41.29       19.61     38.63 o
  -7   4  12        0.11       -1.82     27.45 o
  -6   4  12      725.15      716.97    122.97 o
  -5   4  12      968.72     1128.17     95.68 o
  -4   4  12        3.74       -1.53     27.41 o
  -3   4  12        0.01       22.39     26.98 o
  -2   4  12      442.15      365.96     31.03 o
  -1   4  12      661.66      569.81     63.80 o
  -7   5  12      258.69      179.33     33.80 o
  -6   5  12      182.82      141.50     29.52 o
  -5   5  12      165.88      135.05     25.64 o
  -4   5  12      220.38      214.74     29.13 o
  -3   5  12       15.38       41.39     34.48 o
  -2   5  12       59.85      107.12     33.34 o
  -6   6  12        6.26       10.70     30.66 o
  -5   6  12        1.62       -2.76     31.04 o
  -4   6  12      510.07      372.12     82.91 o
  -4  -4  13      129.79       86.72     31.83 o
  -3  -4  13      136.11      108.89     16.15 o
  -2  -4  13       46.73       55.81     16.08 o
  -1  -4  13      190.42      146.70     28.21 o
   0  -4  13        3.44        5.82     10.92 o
  -5  -3  13      459.03      327.03     51.23 o
  -4  -3  13      423.86      367.35     81.04 o
  -3  -3  13       38.16       32.75     15.20 o
  -2  -3  13       57.36       49.08     16.84 o
  -1  -3  13      634.32      427.93    136.66 o
  -6  -2  13      204.50      145.74     13.79 o
  -5  -2  13       42.48       19.32     12.30 o
  -4  -2  13      134.35      119.39     16.67 o
  -3  -2  13       80.46       78.34     29.27 o
  -2  -2  13       76.73       73.67     14.32 o
  -1  -2  13       68.54       59.40     18.92 o
   0  -2  13       53.37       55.62     17.84 o
  -6  -1  13      243.69      173.16     38.72 o
  -5  -1  13        0.10      -19.58     15.77 o
  -4  -1  13      104.51       66.12     40.90 o
  -3  -1  13      811.49      799.22    252.18 o
  -2  -1  13      495.33      415.84     78.97 o
  -1  -1  13       18.96       23.39     12.88 o
   0  -1  13       36.23        9.17     14.26 o
  -7   0  13        0.03       37.82     22.18 o
  -5   0  13        0.42      -22.43     17.73 o
  -4   0  13      285.36      244.89    113.85 o
  -3   0  13       58.98       52.44     21.33 o
  -2   0  13      185.75      111.73     36.07 o
  -1   0  13       71.72       34.55     15.74 o
   0   0  13       11.91       -3.02     20.29 o
  -7   1  13       17.05      -13.04     37.64 o
  -6   1  13      220.24      156.14     52.04 o
  -5   1  13      614.88      539.66    233.69 o
  -4   1  13      174.13      124.33     61.21 o
  -3   1  13        0.02        3.35     18.80 o
  -2   1  13      187.55      137.57     24.94 o
  -1   1  13      721.08      557.86    235.68 o
  -7   2  13      102.42       29.77     30.56 o
  -6   2  13      172.02      147.57     28.18 o
  -5   2  13        6.56       25.90     28.36 o
  -4   2  13      189.05      167.69     28.37 o
  -3   2  13        0.37       15.13     26.07 o
  -2   2  13       87.44      117.91     27.65 o
  -1   2  13        0.18        4.73     21.29 o
  -7   3  13      339.80      293.63     29.01 o
  -6   3  13       17.74       18.26     22.34 o
  -5   3  13        6.99       43.16     41.98 o
  -4   3  13      393.99      349.78     24.76 o
  -3   3  13      544.12      466.36     54.52 o
  -2   3  13       66.07       68.34     22.41 o
  -6   4  13       37.70       87.57     29.63 o
  -5   4  13      109.35      106.47     25.68 o
  -4   4  13       91.40      116.70     35.58 o
  -4   0  14      122.59      105.84     62.98 o
 
